# Supplementary material for: A microbiome case-control study of recurrent acute otitis media identified potentially protective bacterial genera
Source: BMC Microbiol. 2018 Feb 20;18:13. doi: 10.1186/s12866-018-1154-3 (PMC5819196; doi:10.1186/s12866-018-1154-3)
Supplement: Supplementary file 3 — Table S1. Full taxonomy of all OTUs identified in this study. Taxonomy is from the SILVA database, v123 for QIIME. Taxonomy assigned to OTUs by UCLUST v1.2.22q within QIIME v1.9.1 (assign_taxonomy.py). (XLSX 13 kb) [file 12866_2018_1154_MOESM3_ESM.xlsx]

## Sheet: Sheet1
OTU ID	taxonomy
OTU1	D_0__Bacteria; D_1__Firmicutes; D_2__Bacilli; D_3__Lactobacillales; D_4__Carnobacteriaceae; D_5__Alloiococcus; D_6__uncultured bacterium
OTU2	D_0__Bacteria; D_1__Proteobacteria; D_2__Gammaproteobacteria; D_3__Pseudomonadales; D_4__Moraxellaceae; D_5__Moraxella; D_6__uncultured bacterium
OTU3	D_0__Bacteria; D_1__Firmicutes; D_2__Bacilli; D_3__Bacillales; D_4__Staphylococcaceae; D_5__Staphylococcus; D_6__uncultured bacterium
OTU4	D_0__Bacteria; D_1__Firmicutes; D_2__Bacilli; D_3__Lactobacillales; D_4__Streptococcaceae; D_5__Streptococcus; D_6__uncultured bacterium
OTU5	D_0__Bacteria; D_1__Firmicutes; D_2__Bacilli; D_3__Lactobacillales; D_4__Carnobacteriaceae; D_5__Dolosigranulum; D_6__uncultured bacterium
OTU6	D_0__Bacteria; D_1__Proteobacteria; D_2__Gammaproteobacteria; D_3__Pasteurellales; D_4__Pasteurellaceae; D_5__Haemophilus; D_6__uncultured bacterium
OTU7	D_0__Bacteria; D_1__Actinobacteria; D_2__Actinobacteria; D_3__Corynebacteriales; D_4__Corynebacteriaceae; D_5__Turicella; D_6__uncultured bacterium
OTU8	D_0__Bacteria; D_1__Actinobacteria; D_2__Actinobacteria; D_3__Corynebacteriales; D_4__Corynebacteriaceae; D_5__Corynebacterium 1; D_6__uncultured bacterium
OTU9	D_0__Bacteria; D_1__Proteobacteria; D_2__Gammaproteobacteria; D_3__Pseudomonadales; D_4__Pseudomonadaceae; D_5__Pseudomonas
OTU10	D_0__Bacteria; D_1__Proteobacteria; D_2__Gammaproteobacteria; D_3__Pseudomonadales; D_4__Moraxellaceae; D_5__Moraxella; D_6__uncultured bacterium
OTU11	D_0__Bacteria; D_1__Actinobacteria; D_2__Actinobacteria; D_3__Corynebacteriales; D_4__Corynebacteriaceae; D_5__Corynebacterium 1; D_6__uncultured bacterium
OTU12	D_0__Bacteria; D_1__Firmicutes; D_2__Bacilli; D_3__Bacillales; D_4__Family XI; D_5__Gemella; D_6__uncultured bacterium
OTU13	D_0__Bacteria; D_1__Proteobacteria; D_2__Betaproteobacteria; D_3__Neisseriales; D_4__Neisseriaceae; D_5__Neisseria; D_6__Neisseria lactamica
OTU14	D_0__Bacteria; D_1__Actinobacteria; D_2__Actinobacteria; D_3__Micrococcales; D_4__Micrococcaceae; D_5__Nesterenkonia; D_6__uncultured bacterium
OTU15	D_0__Bacteria; D_1__Actinobacteria; D_2__Actinobacteria; D_3__Corynebacteriales; D_4__Corynebacteriaceae; D_5__Corynebacterium 1
OTU16	D_0__Bacteria; D_1__Firmicutes; D_2__Bacilli; D_3__Lactobacillales; D_4__Aerococcaceae; D_5__Globicatella; D_6__uncultured bacterium
OTU17	D_0__Bacteria; D_1__Actinobacteria; D_2__Actinobacteria; D_3__Corynebacteriales; D_4__Corynebacteriaceae; D_5__Corynebacterium 1; D_6__uncultured bacterium
OTU18	D_0__Bacteria; D_1__Firmicutes; D_2__Bacilli; D_3__Lactobacillales; D_4__Streptococcaceae; D_5__Streptococcus; D_6__uncultured bacterium
OTU19	D_0__Bacteria; D_1__Proteobacteria; D_2__Gammaproteobacteria; D_3__Enterobacteriales; D_4__Enterobacteriaceae; D_5__Klebsiella
OTU20	D_0__Bacteria; D_1__Firmicutes; D_2__Bacilli; D_3__Lactobacillales; D_4__Carnobacteriaceae; D_5__Granulicatella; D_6__uncultured bacterium
OTU21	D_0__Bacteria; D_1__Firmicutes; D_2__Negativicutes; D_3__Selenomonadales; D_4__Veillonellaceae; D_5__Veillonella; D_6__uncultured bacterium
OTU22	D_0__Bacteria; D_1__Fusobacteria; D_2__Fusobacteriia; D_3__Fusobacteriales; D_4__Fusobacteriaceae; D_5__Fusobacterium; D_6__uncultured bacterium
OTU23	D_0__Bacteria; D_1__Bacteroidetes; D_2__Bacteroidia; D_3__Bacteroidales; D_4__Porphyromonadaceae; D_5__Porphyromonas; D_6__uncultured bacterium
OTU24	D_0__Bacteria; D_1__Bacteroidetes; D_2__Bacteroidia; D_3__Bacteroidales; D_4__Prevotellaceae; D_5__Alloprevotella
OTU25	D_0__Bacteria; D_1__Fusobacteria; D_2__Fusobacteriia; D_3__Fusobacteriales; D_4__Leptotrichiaceae; D_5__Streptobacillus; D_6__uncultured bacterium
OTU26	D_0__Bacteria; D_1__Bacteroidetes; D_2__Bacteroidia; D_3__Bacteroidales; D_4__Porphyromonadaceae; D_5__Porphyromonas; D_6__uncultured bacterium
OTU27	D_0__Bacteria; D_1__Proteobacteria; D_2__Betaproteobacteria; D_3__Neisseriales; D_4__Neisseriaceae; D_5__Neisseria; D_6__uncultured organism
OTU28	D_0__Bacteria; D_1__Firmicutes; D_2__Clostridia; D_3__Clostridiales; D_4__Family XIII; D_5__[Eubacterium] brachy group; D_6__uncultured bacterium
OTU29	D_0__Bacteria; D_1__Fusobacteria; D_2__Fusobacteriia; D_3__Fusobacteriales; D_4__Fusobacteriaceae; D_5__Fusobacterium; D_6__uncultured bacterium
OTU30	D_0__Bacteria; D_1__Proteobacteria; D_2__Gammaproteobacteria; D_3__Pasteurellales; D_4__Pasteurellaceae; D_5__Actinobacillus; D_6__uncultured bacterium
OTU31	D_0__Bacteria; D_1__Proteobacteria; D_2__Betaproteobacteria; D_3__Neisseriales; D_4__Neisseriaceae; D_5__Neisseria; D_6__uncultured bacterium
OTU32	D_0__Bacteria; D_1__Bacteroidetes; D_2__Bacteroidia; D_3__Bacteroidales; D_4__Prevotellaceae; D_5__Prevotella; D_6__uncultured bacterium
OTU33	D_0__Bacteria; D_1__Proteobacteria; D_2__Gammaproteobacteria; D_3__Pasteurellales; D_4__Pasteurellaceae; D_5__Haemophilus; D_6__uncultured bacterium
OTU34	D_0__Bacteria; D_1__Fusobacteria; D_2__Fusobacteriia; D_3__Fusobacteriales; D_4__boneC3G7; D_5__uncultured Fusobacterium sp.; D_6__uncultured Fusobacterium sp.
OTU35	D_0__Bacteria; D_1__Firmicutes; D_2__Negativicutes; D_3__Selenomonadales; D_4__Veillonellaceae; D_5__Veillonella
OTU36	D_0__Bacteria; D_1__Actinobacteria; D_2__Actinobacteria; D_3__Propionibacteriales; D_4__Propionibacteriaceae; D_5__Propionibacterium; D_6__uncultured bacterium
OTU37	D_0__Bacteria; D_1__Fusobacteria; D_2__Fusobacteriia; D_3__Fusobacteriales; D_4__Leptotrichiaceae; D_5__uncultured; D_6__uncultured bacterium
OTU38	D_0__Bacteria; D_1__Fusobacteria; D_2__Fusobacteriia; D_3__Fusobacteriales; D_4__Leptotrichiaceae; D_5__Sneathia; D_6__uncultured bacterium
OTU39	D_0__Bacteria; D_1__Bacteroidetes; D_2__Bacteroidia; D_3__Bacteroidales; D_4__Prevotellaceae; D_5__Prevotella 7; D_6__uncultured bacterium
OTU40	D_0__Bacteria; D_1__Proteobacteria; D_2__Gammaproteobacteria; D_3__Pasteurellales; D_4__Pasteurellaceae; D_5__Haemophilus; D_6__uncultured bacterium
OTU41	D_0__Bacteria; D_1__Proteobacteria; D_2__Betaproteobacteria; D_3__Burkholderiales; D_4__Comamonadaceae; D_5__Delftia
OTU42	D_0__Bacteria; D_1__Firmicutes; D_2__Bacilli; D_3__Lactobacillales; D_4__Streptococcaceae; D_5__Streptococcus
OTU43	D_0__Bacteria; D_1__Bacteroidetes; D_2__Bacteroidia; D_3__Bacteroidales; D_4__Prevotellaceae; D_5__Prevotella 7; D_6__uncultured bacterium
OTU44	D_0__Bacteria; D_1__Proteobacteria; D_2__Gammaproteobacteria; D_3__Enterobacteriales; D_4__Enterobacteriaceae; D_5__Escherichia-Shigella
OTU45	D_0__Bacteria; D_1__Actinobacteria; D_2__Actinobacteria; D_3__Actinomycetales; D_4__Actinomycetaceae; D_5__Actinomyces; D_6__uncultured bacterium
OTU46	D_0__Bacteria; D_1__Fusobacteria; D_2__Fusobacteriia; D_3__Fusobacteriales; D_4__Leptotrichiaceae; D_5__uncultured
OTU47	D_0__Bacteria; D_1__Bacteroidetes; D_2__Bacteroidia; D_3__Bacteroidales; D_4__Prevotellaceae; D_5__Alloprevotella; D_6__uncultured bacterium
OTU48	D_0__Bacteria; D_1__Proteobacteria; D_2__Betaproteobacteria; D_3__Neisseriales; D_4__Neisseriaceae; D_5__uncultured; D_6__uncultured bacterium
OTU49	D_0__Bacteria; D_1__Actinobacteria; D_2__Actinobacteria; D_3__Micrococcales; D_4__Micrococcaceae; D_5__Rothia; D_6__uncultured bacterium
OTU50	D_0__Bacteria; D_1__Fusobacteria; D_2__Fusobacteriia; D_3__Fusobacteriales; D_4__Leptotrichiaceae; D_5__Leptotrichia; D_6__uncultured bacterium
OTU51	D_0__Bacteria; D_1__Firmicutes; D_2__Bacilli; D_3__Bacillales; D_4__Bacillaceae; D_5__Bacillus
OTU52	D_0__Bacteria; D_1__Proteobacteria; D_2__Gammaproteobacteria; D_3__Pseudomonadales; D_4__Moraxellaceae; D_5__Moraxella; D_6__uncultured bacterium
OTU53	D_0__Bacteria; D_1__Bacteroidetes; D_2__Bacteroidia; D_3__Bacteroidales; D_4__Prevotellaceae; D_5__Prevotella; D_6__uncultured bacterium
OTU54	D_0__Bacteria; D_1__Firmicutes; D_2__Negativicutes; D_3__Selenomonadales; D_4__Veillonellaceae; D_5__Veillonella; D_6__uncultured organism
OTU55	D_0__Bacteria; D_1__Proteobacteria; D_2__Alphaproteobacteria; D_3__Rhizobiales; D_4__Rhizobiaceae; D_5__Rhizobium
OTU56	D_0__Bacteria; D_1__Firmicutes; D_2__Clostridia; D_3__Clostridiales; D_4__Lachnospiraceae; D_5__Catonella; D_6__uncultured bacterium
OTU57	D_0__Bacteria; D_1__Firmicutes; D_2__Clostridia; D_3__Clostridiales; D_4__Lachnospiraceae; D_5__Johnsonella
OTU58	D_0__Bacteria; D_1__Proteobacteria; D_2__Gammaproteobacteria; D_3__Pseudomonadales; D_4__Pseudomonadaceae; D_5__Pseudomonas; D_6__Pseudomonas fulva
OTU59	D_0__Bacteria; D_1__Bacteroidetes; D_2__Bacteroidia; D_3__Bacteroidales; D_4__Porphyromonadaceae; D_5__Porphyromonas; D_6__uncultured bacterium
OTU60	D_0__Bacteria; D_1__Bacteroidetes; D_2__Bacteroidia; D_3__Bacteroidales; D_4__Prevotellaceae; D_5__Prevotella 2; D_6__uncultured bacterium
OTU61	D_0__Bacteria; D_1__Firmicutes; D_2__Bacilli; D_3__Bacillales; D_4__Bacillaceae; D_5__Geobacillus
OTU62	D_0__Bacteria; D_1__Bacteroidetes; D_2__Bacteroidia; D_3__Bacteroidales; D_4__Prevotellaceae; D_5__Prevotella; D_6__uncultured bacterium
OTU63	D_0__Bacteria; D_1__Fusobacteria; D_2__Fusobacteriia; D_3__Fusobacteriales; D_4__Leptotrichiaceae; D_5__Leptotrichia; D_6__uncultured bacterium
OTU64	D_0__Bacteria; D_1__Firmicutes; D_2__Bacilli; D_3__Bacillales; D_4__Planococcaceae; D_5__Lysinibacillus; D_6__Lysinibacillus sphaericus
OTU65	D_0__Bacteria; D_1__Bacteroidetes; D_2__Bacteroidia; D_3__Bacteroidales; D_4__Prevotellaceae; D_5__Prevotella 2
OTU66	D_0__Bacteria; D_1__Bacteroidetes; D_2__Flavobacteriia; D_3__Flavobacteriales; D_4__Flavobacteriaceae; D_5__Bergeyella; D_6__uncultured bacterium
OTU67	D_0__Bacteria; D_1__Actinobacteria; D_2__Actinobacteria; D_3__Actinomycetales; D_4__Actinomycetaceae; D_5__Actinomyces; D_6__uncultured bacterium
OTU68	D_0__Bacteria; D_1__Proteobacteria; D_2__Betaproteobacteria; D_3__Neisseriales; D_4__Neisseriaceae; D_5__Eikenella; D_6__uncultured bacterium
OTU69	D_0__Bacteria; D_1__Firmicutes; D_2__Bacilli; D_3__Bacillales; D_4__Bacillaceae; D_5__Bacillus
OTU70	D_0__Bacteria; D_1__Firmicutes; D_2__Bacilli; D_3__Lactobacillales; D_4__Aerococcaceae; D_5__Abiotrophia; D_6__uncultured bacterium
OTU71	D_0__Bacteria; D_1__Firmicutes; D_2__Clostridia; D_3__Clostridiales; D_4__Lachnospiraceae; D_5__Catonella; D_6__uncultured bacterium
OTU72	D_0__Bacteria; D_1__Firmicutes; D_2__Clostridia; D_3__Clostridiales; D_4__Peptococcaceae; D_5__Peptococcus
OTU73	D_0__Bacteria; D_1__Bacteroidetes; D_2__Bacteroidia; D_3__Bacteroidales; D_4__Prevotellaceae; D_5__Prevotella 7; D_6__uncultured bacterium
OTU74	D_0__Bacteria; D_1__Tenericutes; D_2__Mollicutes; D_3__Mycoplasmatales; D_4__Mycoplasmataceae; D_5__Mycoplasma
OTU75	D_0__Bacteria; D_1__Fusobacteria; D_2__Fusobacteriia; D_3__Fusobacteriales; D_4__Fusobacteriaceae; D_5__Fusobacterium; D_6__uncultured bacterium
OTU76	D_0__Bacteria; D_1__Proteobacteria; D_2__Betaproteobacteria; D_3__Burkholderiales; D_4__Burkholderiaceae; D_5__Lautropia
OTU77	D_0__Bacteria; D_1__Firmicutes; D_2__Clostridia; D_3__Clostridiales; D_4__Family XI; D_5__Ezakiella; D_6__uncultured bacterium
OTU79	D_0__Bacteria; D_1__Candidate division SR1; D_2__uncultured bacterium; D_3__uncultured bacterium; D_4__uncultured bacterium; D_5__uncultured bacterium; D_6__uncultured bacterium
OTU80	D_0__Bacteria; D_1__Actinobacteria; D_2__Actinobacteria; D_3__Micrococcales; D_4__Brevibacteriaceae; D_5__Brevibacterium; D_6__uncultured bacterium
OTU81	D_0__Bacteria; D_1__Fusobacteria; D_2__Fusobacteriia; D_3__Fusobacteriales; D_4__Leptotrichiaceae; D_5__Leptotrichia; D_6__uncultured bacterium
OTU83	D_0__Bacteria; D_1__Cyanobacteria; D_2__Chloroplast
OTU84	D_0__Bacteria; D_1__Firmicutes; D_2__Clostridia; D_3__Clostridiales; D_4__Peptococcaceae; D_5__Peptococcus
OTU85	D_0__Bacteria; D_1__Firmicutes; D_2__Clostridia; D_3__Clostridiales; D_4__Lachnospiraceae; D_5__Lachnoanaerobaculum; D_6__uncultured bacterium
OTU87	D_0__Bacteria; D_1__Actinobacteria; D_2__Actinobacteria; D_3__Micrococcales; D_4__Micrococcaceae; D_5__Rothia; D_6__uncultured bacterium
OTU88	D_0__Bacteria; D_1__Actinobacteria; D_2__Actinobacteria; D_3__Actinomycetales; D_4__Actinomycetaceae; D_5__Actinomyces; D_6__uncultured bacterium
OTU89	D_0__Bacteria; D_1__Actinobacteria; D_2__Actinobacteria; D_3__Corynebacteriales; D_4__Corynebacteriaceae; D_5__Corynebacterium 1; D_6__uncultured bacterium
OTU90	D_0__Bacteria; D_1__Firmicutes; D_2__Bacilli; D_3__Bacillales; D_4__Bacillaceae; D_5__Bacillus; D_6__uncultured bacterium
OTU91	D_0__Bacteria; D_1__Bacteroidetes; D_2__Flavobacteriia; D_3__Flavobacteriales; D_4__Flavobacteriaceae; D_5__Bergeyella; D_6__uncultured bacterium
OTU96	D_0__Bacteria; D_1__Saccharibacteria; D_2__uncultured bacterium; D_3__uncultured bacterium; D_4__uncultured bacterium; D_5__uncultured bacterium; D_6__uncultured bacterium
OTU103	D_0__Bacteria; D_1__Firmicutes; D_2__Bacilli; D_3__Lactobacillales; D_4__Carnobacteriaceae; D_5__Granulicatella; D_6__uncultured bacterium
OTU110	D_0__Bacteria; D_1__Fusobacteria; D_2__Fusobacteriia; D_3__Fusobacteriales; D_4__Leptotrichiaceae; D_5__Leptotrichia; D_6__uncultured bacterium
OTU111	D_0__Bacteria; D_1__Bacteroidetes; D_2__Flavobacteriia; D_3__Flavobacteriales; D_4__Flavobacteriaceae; D_5__Capnocytophaga; D_6__uncultured bacterium
OTU112	D_0__Bacteria; D_1__Proteobacteria; D_2__Gammaproteobacteria; D_3__Enterobacteriales; D_4__Enterobacteriaceae; D_5__Hafnia
OTU121	D_0__Bacteria; D_1__Bacteroidetes; D_2__Bacteroidia; D_3__Bacteroidales; D_4__Prevotellaceae; D_5__Prevotella; D_6__uncultured bacterium
OTU128	D_0__Bacteria; D_1__Bacteroidetes; D_2__Flavobacteriia; D_3__Flavobacteriales; D_4__Flavobacteriaceae; D_5__Capnocytophaga; D_6__uncultured bacterium
OTU131	D_0__Bacteria; D_1__Proteobacteria; D_2__Alphaproteobacteria; D_3__Rhodobacterales; D_4__Rhodobacteraceae; D_5__Paracocccus
OTU133	D_0__Bacteria; D_1__Proteobacteria; D_2__Gammaproteobacteria; D_3__Pseudomonadales; D_4__Moraxellaceae; D_5__Acinetobacter
OTU212	D_0__Bacteria; D_1__Firmicutes; D_2__Bacilli; D_3__Bacillales; D_4__Staphylococcaceae; D_5__Staphylococcus; D_6__uncultured bacterium
OTU216	D_0__Bacteria; D_1__Proteobacteria; D_2__Gammaproteobacteria; D_3__Pasteurellales; D_4__Pasteurellaceae; D_5__Haemophilus; D_6__uncultured bacterium
OTU223	D_0__Bacteria; D_1__Proteobacteria; D_2__Betaproteobacteria; D_3__Neisseriales; D_4__Neisseriaceae; D_5__Neisseria; D_6__uncultured bacterium
OTU224	D_0__Bacteria; D_1__Firmicutes; D_2__Bacilli; D_3__Bacillales; D_4__Staphylococcaceae; D_5__Staphylococcus; D_6__uncultured bacterium
OTU247	D_0__Bacteria; D_1__Firmicutes; D_2__Bacilli; D_3__Bacillales; D_4__Staphylococcaceae; D_5__Staphylococcus
OTU252	D_0__Bacteria; D_1__Proteobacteria; D_2__Gammaproteobacteria; D_3__Pasteurellales; D_4__Pasteurellaceae; D_5__Haemophilus; D_6__uncultured bacterium
OTU269	D_0__Bacteria; D_1__Firmicutes; D_2__Bacilli; D_3__Bacillales; D_4__Staphylococcaceae; D_5__Staphylococcus
OTU277	D_0__Bacteria; D_1__Cyanobacteria; D_2__Chloroplast; D_3__uncultured bacterium; D_4__uncultured bacterium; D_5__uncultured bacterium; D_6__uncultured bacterium
OTU313	D_0__Bacteria; D_1__Firmicutes; D_2__Bacilli; D_3__Lactobacillales; D_4__Streptococcaceae; D_5__Streptococcus; D_6__uncultured bacterium
OTU333	D_0__Bacteria; D_1__Firmicutes; D_2__Bacilli; D_3__Bacillales; D_4__Staphylococcaceae; D_5__Staphylococcus
OTU407	D_0__Bacteria; D_1__Firmicutes; D_2__Bacilli; D_3__Lactobacillales; D_4__Streptococcaceae; D_5__Streptococcus; D_6__uncultured bacterium
OTU434	D_0__Bacteria; D_1__Bacteroidetes; D_2__Bacteroidia; D_3__Bacteroidales; D_4__Porphyromonadaceae; D_5__Porphyromonas; D_6__uncultured bacterium
OTU546	D_0__Bacteria; D_1__Proteobacteria; D_2__Betaproteobacteria; D_3__Neisseriales; D_4__Neisseriaceae; D_5__Neisseria; D_6__uncultured bacterium
OTU675	Unassigned
OTU706	D_0__Bacteria; D_1__Firmicutes; D_2__Bacilli; D_3__Lactobacillales; D_4__Carnobacteriaceae; D_5__Alloiococcus; D_6__uncultured bacterium
OTU798	D_0__Bacteria; D_1__Actinobacteria; D_2__Actinobacteria; D_3__Corynebacteriales; D_4__Corynebacteriaceae; D_5__Corynebacterium 1; D_6__uncultured bacterium
OTU940	D_0__Bacteria; D_1__Proteobacteria; D_2__Gammaproteobacteria; D_3__Pasteurellales; D_4__Pasteurellaceae; D_5__Haemophilus; D_6__uncultured bacterium
OTU960	D_0__Bacteria; D_1__Proteobacteria; D_2__Betaproteobacteria; D_3__Neisseriales; D_4__Neisseriaceae; D_5__uncultured; D_6__uncultured bacterium
OTU1003	D_0__Bacteria; D_1__Firmicutes; D_2__Bacilli; D_3__Bacillales; D_4__Staphylococcaceae; D_5__Staphylococcus; D_6__uncultured bacterium
OTU1033	D_0__Bacteria; D_1__Proteobacteria; D_2__Gammaproteobacteria; D_3__Pasteurellales; D_4__Pasteurellaceae; D_5__Haemophilus; D_6__uncultured bacterium
OTU1034	D_0__Bacteria; D_1__Firmicutes; D_2__Bacilli; D_3__Lactobacillales; D_4__Streptococcaceae; D_5__Streptococcus; D_6__uncultured bacterium
OTU1040	D_0__Bacteria; D_1__Firmicutes; D_2__Bacilli; D_3__Lactobacillales; D_4__Carnobacteriaceae; D_5__Alloiococcus; D_6__uncultured bacterium
OTU1073	D_0__Bacteria; D_1__Proteobacteria; D_2__Gammaproteobacteria; D_3__Pseudomonadales; D_4__Moraxellaceae; D_5__Moraxella; D_6__uncultured bacterium
OTU1127	D_0__Bacteria; D_1__Firmicutes; D_2__Bacilli; D_3__Lactobacillales; D_4__Carnobacteriaceae; D_5__Alloiococcus; D_6__uncultured bacterium
OTU1138	D_0__Bacteria; D_1__Firmicutes; D_2__Bacilli; D_3__Lactobacillales; D_4__Streptococcaceae; D_5__Streptococcus; D_6__uncultured bacterium
OTU1177	D_0__Bacteria; D_1__Firmicutes; D_2__Negativicutes; D_3__Selenomonadales; D_4__Veillonellaceae; D_5__Veillonella; D_6__uncultured bacterium
