# Supplementary material for: A microbiome case-control study of recurrent acute otitis media identified potentially protective bacterial genera
Source: BMC Microbiol. 2018 Feb 20;18:13. doi: 10.1186/s12866-018-1154-3 (PMC5819196; doi:10.1186/s12866-018-1154-3)
Supplement: Supplementary file 7 — Table S3. Complete list of significantly differentially abundant OTUs determined by metagenomeSeq. All differentially abundant OTUs between a) MEF and MEF; b) MEF and NPS; c) MER and NPS; d) ECS and MEF are shown with their log fold change, p-values and mean and median abundance. OTUs in bold/grey are those above the selected threshold of at least 0.35% mean or median abundance in at least one group, and were present in both sets of samples where applicable. Set 1 refers to the set of samples were the left or right ear was chosen at random; these numbers are reported in results. Set 2 refers to the set of samples where the opposite ear was chosen; these results were only used for validation of the differentially abundant OTUs from Set 1. (XLSX 29 kb) [file 12866_2018_1154_MOESM7_ESM.xlsx]

## Sheet: Sheet1
a)
Cases/controls		Coefficient (log fold change) for case NPS to control NPS		Values (%)
OTU ID	Genus level taxonomy	Coefficient (fold change)	Adjusted p-value	Mean relative abundance in cases	Median relative abundance in cases	Mean relative abundance in controls	Median relative abundance in controls
OTU10	Moraxella	2.11034	0.0397898	0.943342	0.00495515	8.05302	0.0119173
OTU1033	Haemophilus	-1.30932	0.0333734	0.116582	0.0278081	0.0828926	0.00318285
OTU1034	Streptococcus	-1.4468	0.00345163	0.0302886	0.000858472	0.0176505	0
OTU11	Corynebacterium	1.93532	0.000653453	0.0727078	0	0.317048	0.00420149
OTU12	Gemella	-1.89306	2.59e-06	2.81393	0.739577	0.172357	0.0142544
OTU13	Neisseria	-1.98492	7.61e-05	6.81016	0.82574	0.0826708	0.01852
OTU131	Paracoccus	2.55386	5.15e-10	0.00396237	0	0.0183296	0
OTU133	Acinetobacter	1.05068	5.89e-05	0.00707217	0	0.0199007	0.00183029
OTU18	Streptococcus	-4.41839	5.15e-10	0.884035	0	0.00737464	0
OTU19	Klebsiella	0.748722	0.00792925	0.0172291	0	0.0161424	0.00271985
OTU20	Granulicatella	-1.46268	0.000155702	0.705608	0.130475	0.0292839	0.00324279
OTU216	Haemophilus	-1.09884	0.00941153	0.451554	0.0283395	0.0182261	0.000472536
OTU22	Fusobacterium	-3.43944	1.61e-09	1.47315	0.0193161	0.00774578	0
OTU23	Porphyromonas	-1.35815	0.00733104	1.41379	0.0806462	0.0426463	0.00146049
OTU24	Alloprevotella	-1.39004	0.00145502	1.56536	0.121455	0.0461456	0.00272841
OTU25	Streptobacillus	-1.43713	0.00815488	0.508073	0.0143557	0.038296	0
OTU30	Actinobacillus	-1.5026	0.0086543	0.370877	0	0.0215505	0
OTU313	Streptococcus	-0.733627	0.0174657	0.0192111	0.00474435	0.000877867	0
OTU33	Haemophilus	-1.92679	0.00164738	0.772982	0.191782	0.149964	0.00117721
OTU35	Veillonella	-0.890078	0.0148923	0.369099	0.0555179	0.029365	0
OTU36	Propionibacterium	1.341	5.89e-05	0.00469942	0	0.0283382	0.00106916
OTU434	Porphyromonas	-1.02253	0.00815488	0.974719	0.115825	0.0454264	0.00104652
OTU47	Alloprevotella	-0.913889	0.00941153	0.217003	0.0162453	0.0374346	0
OTU5	Dolosigranulum	2.99356	0.00198292	2.36458	0.0283765	14.5916	6.36002
OTU57	Johnsonella	-1.42562	0.000518553	0.104756	0.00393764	0.00906545	0
OTU6	Haemophilus	-2.67833	0.00433013	20.3851	7.12713	14.4381	0.0919646
OTU60	Prevotella	-1.25999	0.00934148	0.241956	0	0.00142926	0
OTU68	Eikenella	-1.70538	0.00028084	0.114718	0	0.00781939	0
OTU70	Abiotrophia	0.869821	0.00733104	0.0229778	0.0026509	0.0299214	0
OTU76	Lautropia	0.743016	0.0333734	0.0193955	0	0.013651	0
OTU798	Corynebacterium	2.00573	5.81e-06	0.00234476	0	0.019808	0.00180117
OTU8	Corynebacterium	4.10281	9.83e-06	3.57108	0.0148203	11.9649	6.28028
OTU83	Chloroplast	1.14605	0.0032178	0.00251637	0	0.028491	0
OTU87	Rothia	0.656711	0.0333734	0.0144092	0	0.0316759	0
OTU91	Bergeyella	-0.768383	0.013275	0.0366084	0.0031926	0.000614703	0
OTU96	Phylum Saccharibacteria	1.05911	0.000653453	0.016179	0	0.0173235	0
b)
Fluid/rinse		Coefficient (log fold change) for fluid to rinse				Values for set 1 samples (%)				Values for set 2 samples (%)
OTU ID	Genus level taxonomy	Coefficient set 1	Coefficient set 2	Adjusted p-value set 1	Adjusted p-value set 2	Mean relative abundance in fluids	Median relative abundance in fluids	Mean relative abundance in rinses	Median relative abundance in rinses	Mean relative abundance in fluids	Median relative abundance in fluids	Mean relative abundance in rinses	Median relative abundance in rinses
OTU1	Alloiococcus	1.48093	1.22392	1.32e-11	3.35e-06	37.4193	6.25886	45.6899	47.3297	40.977	24.7241	46.418	62.9012
OTU1003	Staphylococcus	1.33075	1.17732	2.6e-07	8.26e-05	0.239224	0.0225773	0.464673	0.0288504	0.20504	0.0213526	1.25408	0.0218749
OTU1040	Alloiococcus	1.39689	1.39675	3.87e-05	0.000210858	0.0112776	0	0.0255956	0.000576675	0.0138193	0	0.0282392	0.000565509
OTU1138	Streptococcus	0.903095	NA	0.0028515	NA	0.23067	0	0.202787	0.00555088	NA	NA	NA	NA
OTU212	Staphylococcus	0.836088	1.06868	0.0023302	0.0011944	0.717883	0.0107139	0.650861	0.013476	0.613478	0.00576297	0.512122	0.00749575
OTU269	Staphylococcus	1.1992	NA	0.000118338	NA	0.0630793	0	0.521607	0.00273414	NA	NA	NA	NA
OTU3	Staphylococcus	2.05593	1.5454	4.13e-20	3.91e-09	16.3714	1.16764	22.1772	3.38444	15.7473	2.07187	19.034	4.26623
OTU31	Neisseria	0.862176	NA	0.017097	NA	0.0441656	0	0.15179	0	NA	NA	NA	NA
OTU41	Delftia	-1.03353	NA	0.00170797	NA	0.109184	0.00780277	0.0575846	0	NA	NA	NA	NA
OTU51	Bacillus	-0.644233	NA	0.0489178	NA	0.0622568	0.00781265	0.0231986	0.00186027	NA	NA	NA	NA
OTU55	Rhizobium	-1.25487	NA	0.000137392	NA	0.0499556	0.014433	0.0128848	0	NA	NA	NA	NA
OTU58	Pseudomonas	-1.13728	-1.11057	7.93e-05	0.00178414	0.131265	0.0243315	0.0342447	0.00115115	0.157499	0.014365	0.0320055	0.0016019
OTU6	Haemophilus	-1.30139	-1.57875	4.22e-09	3.23e-09	16.4837	0.501067	4.49314	0.0453844	19.2093	0.621254	8.48575	0.042283
OTU64	Lysinibacillus	-1.04993	NA	0.00297899	NA	0.0377251	0.00692238	0.0019376	0	NA	NA	NA	NA
OTU675	Unassigned	1.46787	1.32136	2.28e-06	0.00049555	0.0262146	0	0.043569	0	0.0315376	0	0.0484622	0
OTU7	Turicella	1.41101	1.22995	4.2e-09	2.16e-05	9.48643	0.226043	13.9036	0.209518	9.44396	0.265361	13.9425	0.0897543
OTU706	Alloiococcus	1.75993	1.43906	4.22e-09	6.23e-05	0.017298	0	0.0757372	0.00358034	0.0420495	0	0.0837044	0.00577403
c)
Fluid/NPS		Coefficient (log fold change) for fluid to NPS				Values for set 1 samples (%)				Values for set 2 samples (%)
OTU ID	Genus level taxonomy	Coefficient (fold change) set 1	Coefficient (fold change) set 2	Adjusted p-value set 1	Adjusted p-value set 2	Mean relative abundance in fluids	Median relative abundance in fluids	Mean relative abundance in NPS	Median relative abundance in NPS	Mean relative abundance in fluids	Median relative abundance in fluids	Mean relative abundance in NPS	Median relative abundance in NPS
OTU1	Alloiococcus	-4.48046	-4.45848	5.54e-06	9.59e-06	32.3663	4.83236	0.911433	0.0805229	35.7502	11.0532	0.911433	0.0805229
OTU1003	Staphylococcus	NA	-1.38959	NA	0.00600521	NA	NA	NA	NA	0.217727	0.0214523	0.250762	0.00274341
OTU1033	Haemophilus	2.78695	3.01198	1.93e-06	3.58e-07	0.0107536	0	0.132559	0.0268312	0.0146162	0	0.132559	0.0268312
OTU1034	Streptococcus	NA	0.879033	NA	0.000318464	NA	NA	NA	NA	0.000834668	0	0.0305126	0
OTU1040	Alloiococcus	-0.488153	-0.571176	0.00535585	0.000754245	0.0136749	0	0.0091355	0	0.0159699	0	0.0091355	0
OTU1073	Moraxella	1.19594	1.14383	6.04e-05	0.000286095	0.00263623	0	0.0220868	0.00372675	0.00274254	0	0.0220868	0.00372675
OTU11	Corynebacterium	-1.61908	-1.46816	0.00104295	0.0014379	1.26043	0	0.0807508	0	0.693474	0	0.0807508	0
OTU110	Leptotrichia	0.211344	NA	1.73e-05	NA	0.00681216	0	0.0346082	0.00430895	NA	NA	NA	NA
OTU111	Capnocytophaga	NA	-0.533597	NA	0.00777959	NA	NA	NA	NA	0.00739096	0	0.0180044	0
OTU1138	Streptococcus	1.06285	0.727201	0.00642742	0.037138	0.206389	0	0.417039	0.0868325	0.155794	0	0.417039	0.0868325
OTU12	Gemella	2.6525	2.84279	1.15e-09	7.8e-09	0.342064	0.00711069	2.89258	1.3368	0.370247	0.00810176	2.89258	1.3368
OTU13	Neisseria	1.35004	1.88026	0.00394419	0.000875885	0.559215	0.0169377	6.88742	1.03526	0.669633	0.0249388	6.88742	1.03526
OTU18	Streptococcus	3.56844	3.89802	3.07e-06	6.32e-07	0.0176463	0	0.779222	0	0.0174942	0	0.779222	0
OTU2	Moraxella	5.54557	5.30465	2.16e-08	1.18e-08	4.79571	0.211836	25.5464	10.8496	3.87785	0.215467	25.5464	10.8496
OTU20	Granulicatella	0.733966	0.981711	0.046133	0.028316	0.112451	0	0.721203	0.139914	0.129282	0	0.721203	0.139914
OTU212	Staphylococcus	-2.40469	-2.52651	8.48e-06	1.66e-07	0.615466	0.008188	0.0171824	0	0.548115	0.00658198	0.0171824	0
OTU22	Fusobacterium	3.61056	3.60879	8.13e-08	6.73e-08	0.0146159	0	1.45769	0.0254209	0.0115185	0	1.45769	0.0254209
OTU224	Staphylococcus	-0.597455	-0.479133	0.0228358	0.037138	0.0243408	0	0.00601942	0	0.0235222	0	0.00601942	0
OTU23	Porphyromonas	1.48743	1.64898	0.000444117	7.32e-05	0.0771286	0	1.5242	0.126617	0.080251	0	1.5242	0.126617
OTU24	Alloprevotella	1.39071	1.322	0.000672122	0.00448645	0.115245	0	1.67482	0.168196	0.167749	0	1.67482	0.168196
OTU25	Streptobacillus	1.50911	1.32345	0.00206586	0.00839962	0.0178316	0	0.536587	0.0228063	0.0192023	0	0.536587	0.0228063
OTU269	Staphylococcus	-1.46343	-1.97666	0.00399605	1.14e-05	0.911601	0	0.00861351	0	0.910755	0	0.00861351	0
OTU27	Neisseria	1.17073	1.79657	0.0337914	0.00136216	0.0616161	0	1.1227	0.0871811	0.067356	0	1.1227	0.0871811
OTU3	Staphylococcus	-3.04061	-2.74699	4.91e-05	0.000444341	15.471	2.03376	0.385678	0.0487583	16.1347	1.14207	0.385678	0.0487583
OTU31	Neisseria	0.935353	NA	0.00703994	NA	0.0621925	0	0.527038	0.0284199	NA	NA	NA	NA
OTU33	Haemophilus	2.41822	2.50989	9.57e-06	1.39e-05	0.0910141	0	0.849768	0.231541	0.0891403	0	0.849768	0.231541
OTU35	Veillonella	1.52069	1.11056	4.03e-06	0.00169506	0.105844	0	0.397987	0.0659639	0.119455	0	0.397987	0.0659639
OTU36	Propionibacterium	-0.739705	-0.747068	6.37e-06	7.32e-05	0.0116078	0	0.00509104	0	0.0145128	0	0.00509104	0
OTU39	Prevotella	0.73175	0.773128	0.00664652	0.00568566	0.0161046	0	0.302157	0.0131708	0.016349	0	0.302157	0.0131708
OTU4	Streptococcus	2.49291	2.71608	5.94e-05	9.44e-07	7.79895	0.138738	14.5521	9.12084	4.12674	0.169419	14.5521	9.12084
OTU407	Streptococcus	NA	1.47283	NA	0.000444341	NA	NA	NA	NA	0.010893	0	0.0579527	0.0387806
OTU41	Delftia	-1.04847	-1.06674	7.49e-05	0.00336738	0.299177	0.0211208	0.0300201	0.00304395	0.286686	0.0211208	0.0300201	0.00304396
OTU43	Prevotella	1.34277	1.37885	5.54e-06	6.32e-07	0.0214192	0	0.242568	0.0382507	0.0194037	0	0.242568	0.0382507
OTU434	Porphyromonas	0.690867	0.959883	0.0428921	0.028316	0.0774363	0	1.02002	0.143114	0.0822434	0	1.02002	0.143114
OTU47	Alloprevotella	0.623352	NA	0.0236678	NA	0.0197426	0	0.214315	0.0222204	NA	NA	NA	NA
OTU49	Rothia	0.575259	NA	0.0455295	NA	0.0408205	0	0.159521	0.024892	NA	NA	NA	NA
OTU5	Dolosigranulum	2.06872	2.09355	0.000839361	0.00305878	0.134182	0.0202274	2.39199	0.0400882	0.196065	0.0226716	2.39199	0.0400882
OTU51	Bacillus	-0.702366	-0.876983	0.00399605	0.00169506	0.0893939	0.0121046	0.0155852	0	0.0749597	0.00563079	0.0155852	0
OTU54	Veillonella	0.797556	0.491291	0.00251572	0.0447508	0.00756529	0	0.136896	0.0195051	0.00809084	0	0.136896	0.0195051
OTU546	Neisseria	NA	0.512439	NA	0.0283015	NA	NA	NA	NA	0.000686137	0	0.0217278	0.00194163
OTU55	Rhizobium	-0.900455	-0.741984	0.00021856	0.0100543	0.102872	0.0136968	0.00703787	0.000572584	0.112402	0.012929	0.00703787	0.000572584
OTU57	Johnsonella	0.384114	NA	5.94e-05	NA	0.00470461	0	0.116983	0.00548682	NA	NA	NA	NA
OTU58	Pseudomonas	-0.938005	NA	0.00338131	NA	0.120821	0.0132398	0.0292378	0	NA	NA	NA	NA
OTU6	Haemophilus	2.33028	3.1718	0.00183814	2.12e-05	22.8727	0.831077	21.9115	9.94494	23.3987	0.949768	21.9115	9.94494
OTU64	Lysinibacillus	-0.757914	NA	0.0324918	NA	0.0449523	0	0.00500062	0	NA	NA	NA	NA
OTU67	Actinomyces	0.564891	NA	0.0228075	NA	0.0179126	0	0.0688887	0.00967024	NA	NA	NA	NA
OTU68	Eikenella	1.12985	1.22076	0.00621539	0.00822829	0.00599405	0	0.110805	0	0.0067438	0	0.110805	0
OTU69	Bacillus	NA	-0.788703	NA	0.00169506	NA	NA	NA	NA	0.0596861	0	0.00153282	0
OTU7	Turicella	-2.46537	-2.97848	0.00295527	0.000468762	5.65955	0.1306	0.104554	0.00555509	5.57986	0.12366	0.104554	0.00555509
OTU70	Abiotrophia	NA	-0.717945	NA	0.00822829	NA	NA	NA	NA	0.023838	0	0.0264365	0.00274341
OTU706	Alloiococcus	-0.567718	-1.08747	0.00542331	1.15e-05	0.0309792	0	0.0058993	0	0.0286652	0	0.0058993	0
OTU85	Lachnoanaerobaculum	0.540326	NA	0.0124579	NA	0.00865017	0	0.0217482	0.00212179	NA	NA	NA	NA
OTU9	Pseudomonas	-1.55947	NA	0.0238695	NA	2.62721	0	0.00431169	0	NA	NA	NA	NA
d)
Rinse/NPS		Coefficient (log fold change) for NPS to rinses				Values for set 1 samples (%)				Values for set 2 samples (%)
OTU ID	Genus level taxonomy	Coefficient (fold change) set 1	Coefficient (fold change) set 2	Adjusted p-value set 1	Adjusted p-value set 2	Mean relative abundance in rinses	Median relative abundance in rinses	Mean relative abundance in NPS	Median relative abundance in NPS	Mean relative abundance in rinses	Median relative abundance in rinses	Mean relative abundance in NPS	Median relative abundance in NPS
OTU1	Alloiococcus	5.06306	5.68812	6.18e-32	9.82e-27	39.1224	12.3102	0.63471	0.121869	42.3105	16.7422	0.63471	0.121869
OTU10	Moraxella	NA	-1.798	NA	0.0140988	NA	NA	NA	NA	0.0167122	0.00324657	1.26412	0.00679172
OTU1003	Staphylococcus	2.28628	2.22699	3.36e-05	0.000568061	0.506069	0.0333359	0.806661	0.00387127	1.41793	0.0218749	0.806661	0.00387127
OTU1033	Haemophilus	-4.59663	-4.31007	1.35e-08	1.62e-07	0.00321396	0	0.147386	0.0381885	0.00414591	0	0.147386	0.0381885
OTU11	Corynebacterium	2.16369	1.8556	0.000459001	0.0396295	0.685044	0.00131106	0.079345	0	1.13922	0	0.079345	0
OTU12	Gemella	-1.80598	-2.03913	0.000219347	0.00102518	0.48473	0.00833801	2.87269	0.568238	0.226992	0.0118077	2.87269	0.568238
OTU13	Neisseria	-2.15716	-1.91061	2.29e-05	0.00231478	0.527239	0.00861299	4.98729	0.82574	0.183015	0.00669583	4.98729	0.82574
OTU2	Moraxella	-6.16264	-6.73107	7.02e-44	3.94e-35	0.19967	0.0632408	31.9261	19.0112	0.346884	0.099321	31.9261	19.0112
OTU20	Granulicatella	-1.53949	NA	0.0107531	NA	0.0460436	0.00112888	0.708659	0.112256	NA	NA	NA	NA
OTU212	Staphylococcus	4.15137	3.93755	7.06e-13	2.02e-08	0.941675	0.00848862	0.0178829	0	0.980284	0.0111576	0.0178829	0
OTU22	Fusobacterium	-2.68513	NA	3.36e-05	NA	0.0194197	0	1.15462	0.0122306	NA	NA	NA	NA
OTU224	Staphylococcus	1.63903	NA	0.03432	NA	0.0300695	0.00176089	0.00254299	0	NA	NA	NA	NA
OTU23	Porphyromonas	-1.31521	NA	0.0475646	NA	0.0561805	0.00342541	1.47545	0.0715845	NA	NA	NA	NA
OTU24	Alloprevotella	-1.39545	NA	0.0332205	NA	0.0848318	0.00078626	1.11073	0.0881454	NA	NA	NA	NA
OTU269	Staphylococcus	3.29509	2.85777	6.15e-09	0.000320068	0.813002	0.00285058	0.011652	0	0.354525	0.00322382	0.011652	0
OTU3	Staphylococcus	5.41748	5.58575	2.11e-36	1.05e-26	27.956	7.50657	0.378329	0.0480977	30.5397	4.04183	0.378329	0.0480977
OTU33	Haemophilus	-2.07126	NA	0.00332013	NA	0.0311051	0	0.65915	0.161549	NA	NA	NA	NA
OTU4	Streptococcus	-2.34403	-2.65454	6.41e-08	8.24e-07	4.50086	0.0788828	15.7003	8.44755	2.14278	0.0800557	15.7003	8.44755
OTU407	Streptococcus	-1.80101	NA	0.00410688	NA	0.0059822	0	0.0566386	0.0354623	NA	NA	NA	NA
OTU5	Dolosigranulum	-1.65473	-2.14562	0.00158473	0.00102518	0.0551832	0.0111089	2.02689	0.0274068	0.0415742	0.00916085	2.02689	0.0274067
OTU6	Haemophilus	-3.96729	-3.54538	6.1e-20	4.48e-11	6.07403	0.0409989	17.8907	10.1179	5.97849	0.0711863	17.8907	10.1179
OTU7	Turicella	3.10671	2.71806	7.79e-10	2.58e-05	11.3739	0.0568342	0.0831712	0.0058016	10.5766	0.0509294	0.0831712	0.0058016
OTU8	Corynebacterium	-2.04257	-1.57233	9.85e-05	0.0288499	0.0533465	0.00428961	5.60458	0.0168084	0.144794	0.00737875	5.60458	0.0168084
e)
Canal/fluid		Coefficient (log fold change) for canals to fluids		Values (%)
OTU ID	Genus level taxonomy	Coefficient (fold change)	Adjusted p-value	Mean relative abundance in fluid	Median relative abundance in fluid	Mean relative abundance in canal	Median relative abundance in canal
OTU1	Alloiococcus	-2.48711	0.00804622	37.5986	7.01274	54.0665	73.0554
OTU3	Staphylococcus	-2.56528	0.00833234	7.73512	0.526316	22.487	0.483117
OTU6	Haemophilus	3.2576	0.000169082	27.2239	0.743297	1.78547	0.0237489
