# Supplementary material for: A microbiome case-control study of recurrent acute otitis media identified potentially protective bacterial genera
Source: BMC Microbiol. 2018 Feb 20;18:13. doi: 10.1186/s12866-018-1154-3 (PMC5819196; doi:10.1186/s12866-018-1154-3)
Supplement: Supplementary file 11 — Table S4. All correlations between OTUs determined by SparCC. Correlations within each sample type are listed in separate sheets. This includes correlations between all possible pairs of OTUs found in the samples. P-values are non-parametric and were calculated as the proportion of times a correlation coefficient more extreme than the observed correlation coefficient occurred in 100 simulated datasets. (XLSX 443 kb) [file 12866_2018_1154_MOESM11_ESM.xlsx]

## Sheet: Case NPS
Case NPS
Var1	Var2	Correlation	p
OTU1033	OTU1073	0.804299	0
OTU2	OTU1033	0.769032	0
OTU12	OTU23	0.702531	0
OTU2	OTU1034	0.694833	0
OTU13	OTU20	0.669457	0
OTU35	OTU23	0.666045	0
OTU2	OTU1073	0.664641	0
OTU1033	OTU1034	0.663473	0
OTU24	OTU434	0.657988	0
OTU24	OTU35	0.656323	0
OTU3	OTU212	0.653185	0
OTU12	OTU35	0.653133	0
OTU13	OTU12	0.652701	0
OTU12	OTU20	0.644444	0
OTU13	OTU27	0.643833	0
OTU1003	OTU3	0.632908	0
OTU29	OTU50	0.61568	0
OTU24	OTU29	0.61467	0
OTU4	OTU407	0.609012	0
OTU1	OTU7	0.604783	0
OTU13	OTU434	0.594601	0
OTU1073	OTU1034	0.592116	0
OTU35	OTU20	0.589569	0
OTU24	OTU20	0.588619	0
OTU13	OTU23	0.585556	0
OTU1138	OTU103	0.585165	0
OTU1138	OTU21	0.582931	0
OTU1138	OTU54	0.580649	0
OTU22	OTU18	0.579464	0
OTU38	OTU74	0.563985	0
OTU20	OTU434	0.56348	0
OTU47	OTU23	0.561675	0
OTU21	OTU54	0.561375	0
OTU20	OTU23	0.560539	0
OTU54	OTU39	0.558818	0
OTU434	OTU43	0.558452	0
OTU35	OTU434	0.55703	0
OTU61	OTU41	0.555889	0
OTU51	OTU41	0.555163	0
OTU1034	OTU407	0.548963	0
OTU103	OTU49	0.546861	0
OTU33	OTU12	0.545699	0
OTU1138	OTU49	0.544521	0
OTU74	OTU59	0.543279	0
OTU38	OTU59	0.542908	0
OTU13	OTU24	0.54126	0
OTU21	OTU49	0.539919	0
OTU41	OTU20	-0.536744	0
OTU47	OTU434	0.534892	0
OTU3	OTU247	0.534164	0
OTU3	OTU269	0.533158	0
OTU51	OTU61	0.53302	0
OTU41	OTU24	-0.527694	0
OTU3	OTU11	0.524688	0
OTU269	OTU212	0.523107	0
OTU24	OTU12	0.52213	0
OTU12	OTU27	0.521803	0
OTU50	OTU37	0.521607	0
OTU67	OTU54	0.520854	0
OTU6	OTU252	0.51948	0
OTU3	OTU23	-0.515693	0
OTU43	OTU39	0.514595	0
OTU24	OTU50	0.514325	0
OTU13	OTU35	0.513644	0
OTU24	OTU23	0.512354	0
OTU29	OTU37	0.511979	0
OTU28	OTU56	0.509555	0
OTU3	OTU7	0.508303	0
OTU27	OTU23	0.503987	0
OTU67	OTU1138	0.503825	0
OTU68	OTU18	0.503712	0
OTU11	OTU212	0.503579	0
OTU29	OTU434	0.503559	0
OTU103	OTU21	0.501181	0
OTU1138	OTU43	0.498128	0
OTU3	OTU35	-0.49736	0
OTU57	OTU25	0.49654	0
OTU12	OTU434	0.496406	0
OTU12	OTU58	-0.495421	0
OTU67	OTU39	0.495119	0
OTU1003	OTU247	0.494939	0
OTU32	OTU37	0.49267	0
OTU5	OTU8	0.490495	0
OTU13	OTU47	0.490423	0
OTU21	OTU43	0.490314	0
OTU23	OTU269	-0.490282	0
OTU49	OTU54	0.489862	0
OTU1138	OTU39	0.488475	0
OTU1	OTU58	0.487838	0
OTU20	OTU212	-0.487074	0
OTU47	OTU20	0.486673	0
OTU47	OTU24	0.484229	0
OTU1	OTU24	-0.48156	0
OTU3	OTU47	-0.480876	0
OTU1033	OTU407	0.480012	0
OTU67	OTU103	0.479928	0
OTU20	OTU58	-0.479924	0
OTU54	OTU43	0.478049	0
OTU23	OTU212	-0.477986	0
OTU27	OTU546	0.47783	0
OTU41	OTU434	-0.475681	0
OTU51	OTU20	-0.475213	0
OTU103	OTU54	0.47403	0
OTU47	OTU27	0.473946	0
OTU28	OTU73	0.473724	0
OTU434	OTU59	-0.472345	0
OTU43	OTU71	-0.472016	0
OTU72	OTU56	0.471902	0
OTU71	OTU73	0.471037	0
OTU103	OTU39	0.470775	0
OTU434	OTU74	-0.469311	0
OTU22	OTU68	0.469242	0
OTU13	OTU43	0.466986	0
OTU41	OTU35	-0.465895	0
OTU41	OTU23	-0.4654	0
OTU33	OTU35	0.465399	0
OTU103	OTU43	0.465352	0
OTU24	OTU37	0.464594	0
OTU24	OTU74	-0.464586	0
OTU434	OTU37	0.464393	0
OTU3	OTU12	-0.462394	0
OTU434	OTU62	0.462233	0
OTU13	OTU33	0.461654	0
OTU47	OTU43	0.461632	0
OTU35	OTU29	0.461441	0
OTU12	OTU212	-0.460525	0
OTU47	OTU12	0.460462	0
OTU41	OTU269	0.459474	0
OTU35	OTU37	0.458018	0
OTU27	OTU434	0.457257	0
OTU35	OTU212	-0.456621	0
OTU35	OTU43	0.456461	0
OTU62	OTU43	0.45589	0
OTU35	OTU247	-0.455733	0
OTU24	OTU269	-0.455254	0
OTU434	OTU73	-0.45494	0
OTU67	OTU21	0.453685	0
OTU3	OTU24	-0.453478	0
OTU35	OTU269	-0.45344	0
OTU24	OTU43	0.452909	0
OTU103	OTU40	0.452481	0
OTU47	OTU29	0.452362	0
OTU3	OTU1	0.45191	0
OTU41	OTU13	-0.450768	0
OTU61	OTU24	-0.450714	0
OTU41	OTU12	-0.450489	0
OTU3	OTU58	0.450284	0
OTU51	OTU24	-0.447926	0
OTU7	OTU58	0.447871	0
OTU50	OTU434	0.446983	0
OTU20	OTU29	0.446421	0
OTU434	OTU212	-0.445321	0
OTU51	OTU434	-0.444933	0
OTU41	OTU58	0.444271	0
OTU43	OTU73	-0.444159	0
OTU3	OTU20	-0.443739	0
OTU34	OTU71	0.442647	0
OTU13	OTU58	-0.442569	0
OTU51	OTU59	0.442424	0
OTU434	OTU23	0.441679	0
OTU24	OTU212	-0.441377	0
OTU3	OTU13	-0.440939	0
OTU6	OTU1073	0.440592	0
OTU31	OTU40	0.440134	0
OTU72	OTU28	0.438675	0
OTU1	OTU37	-0.437391	0
OTU18	OTU28	0.436773	0
OTU21	OTU39	0.436766	0
OTU12	OTU247	-0.436733	0
OTU3	OTU43	-0.43492	0
OTU51	OTU13	-0.434297	0
OTU434	OTU42	-0.433432	0
OTU20	OTU269	-0.433068	0
OTU13	OTU37	0.433017	0
OTU24	OTU58	-0.432804	0
OTU12	OTU42	-0.43269	0
OTU67	OTU43	0.432448	0
OTU47	OTU35	0.431861	0
OTU29	OTU32	0.431719	0
OTU50	OTU39	0.431126	0
OTU35	OTU50	0.429322	0
OTU61	OTU38	0.428803	0
OTU40	OTU49	0.428622	0
OTU6	OTU1033	0.428186	0
OTU7	OTU43	-0.426645	0
OTU67	OTU49	0.426616	0
OTU28	OTU53	0.425806	0
OTU61	OTU13	-0.425429	0
OTU28	OTU434	-0.424909	0
OTU73	OTU53	0.424127	0
OTU23	OTU247	-0.423603	0
OTU3	OTU51	0.423155	0
OTU58	OTU48	0.422461	0
OTU34	OTU72	0.420272	0
OTU24	OTU59	-0.41969	0
OTU434	OTU38	-0.419583	0
OTU21	OTU62	0.419581	0
OTU43	OTU37	0.419554	0
OTU47	OTU50	0.418917	0
OTU20	OTU216	0.41876	0
OTU13	OTU50	0.418738	0
OTU40	OTU21	0.418004	0
OTU50	OTU32	0.417465	0
OTU51	OTU74	0.41728	0
OTU51	OTU43	-0.417238	0
OTU35	OTU57	0.41668	0
OTU29	OTU58	-0.416636	0
OTU35	OTU11	-0.416219	0
OTU51	OTU12	-0.415318	0
OTU4	OTU313	0.415229	0
OTU3	OTU434	-0.415128	0
OTU7	OTU37	-0.414183	0
OTU3	OTU42	0.413282	0
OTU51	OTU58	0.412327	0
OTU61	OTU59	0.412246	0
OTU1	OTU29	-0.41148	0
OTU13	OTU212	-0.411285	0
OTU61	OTU20	-0.410951	0
OTU41	OTU74	0.410441	0
OTU247	OTU212	0.410411	0
OTU35	OTU25	0.410286	0
OTU20	OTU50	0.410218	0
OTU24	OTU38	-0.409309	0
OTU29	OTU43	0.409209	0
OTU23	OTU43	0.408507	0
OTU20	OTU37	0.407843	0
OTU3	OTU29	-0.40772	0
OTU72	OTU39	-0.407545	0
OTU20	OTU11	-0.406646	0
OTU35	OTU91	0.406374	0
OTU23	OTU25	0.40637	0
OTU41	OTU38	0.405839	0
OTU40	OTU43	0.405708	0
OTU434	OTU32	0.40506	0
OTU61	OTU434	-0.404917	0
OTU13	OTU29	0.404781	0
OTU33	OTU24	0.404721	0
OTU20	OTU74	-0.404068	0
OTU11	OTU247	0.403754	0
OTU41	OTU43	-0.403598	0
OTU51	OTU269	0.403156	0
OTU51	OTU38	0.402795	0
OTU33	OTU20	0.402757	0
OTU11	OTU48	0.402311	0
OTU434	OTU269	-0.402172	0
OTU68	OTU60	0.402091	0
OTU12	OTU11	-0.401199	0
OTU43	OTU74	-0.401025	0
OTU13	OTU42	-0.400993	0
OTU23	OTU62	0.400567	0
OTU62	OTU39	0.400528	0
OTU20	OTU43	0.400372	0
OTU313	OTU940	0.400346	0
OTU24	OTU247	-0.400259	0
OTU1	OTU43	-0.399979	0
OTU61	OTU269	0.398719	0
OTU20	OTU247	-0.398579	0
OTU29	OTU57	0.398541	0
OTU2	OTU407	0.398508	0
OTU1	OTU35	-0.397822	0
OTU47	OTU212	-0.397658	0
OTU20	OTU71	-0.397195	0
OTU51	OTU212	0.39701	0
OTU51	OTU73	0.396413	0
OTU58	OTU25	-0.396218	0
OTU34	OTU13	-0.395669	0
OTU58	OTU42	0.395597	0
OTU58	OTU43	-0.395068	0
OTU434	OTU71	-0.394884	0
OTU43	OTU42	-0.394801	0
OTU41	OTU47	-0.394322	0
OTU49	OTU43	0.393858	0
OTU35	OTU62	0.393136	0
OTU1138	OTU40	0.39283	0
OTU434	OTU39	0.392549	0
OTU35	OTU42	-0.392119	0
OTU269	OTU43	-0.391955	0
OTU35	OTU73	-0.391928	0
OTU34	OTU39	-0.391774	0
OTU2	OTU10	0.391733	0
OTU1	OTU51	0.391386	0
OTU47	OTU269	-0.391282	0
OTU61	OTU43	-0.391022	0
OTU58	OTU212	0.390663	0
OTU313	OTU13	0.390229	0
OTU41	OTU212	0.389857	0
OTU61	OTU74	0.389572	0
OTU13	OTU38	-0.388894	0
OTU1	OTU434	-0.3888	0
OTU47	OTU58	-0.388634	0
OTU61	OTU62	-0.387885	0
OTU7	OTU29	-0.387797	0
OTU43	OTU59	-0.387412	0
OTU24	OTU42	-0.387278	0
OTU10	OTU1033	0.386797	0
OTU35	OTU58	-0.386643	0
OTU7	OTU42	0.386618	0
OTU24	OTU57	0.385905	0
OTU49	OTU39	0.385792	0
OTU38	OTU43	-0.385533	0
OTU3	OTU37	-0.385305	0
OTU61	OTU212	0.385107	0
OTU12	OTU269	-0.384868	0
OTU12	OTU216	0.384714	0
OTU1	OTU41	0.384519	0
OTU20	OTU73	-0.384095	0
OTU23	OTU42	-0.384011	0
OTU62	OTU37	0.383495	0
OTU61	OTU47	-0.383463	0
OTU20	OTU27	0.382671	0
OTU212	OTU43	-0.382414	0
OTU61	OTU58	0.382337	0
OTU42	OTU37	-0.382273	0
OTU61	OTU12	-0.382023	0
OTU434	OTU247	-0.381954	0
OTU13	OTU71	-0.381869	0
OTU10	OTU1034	0.380997	0
OTU51	OTU48	0.380869	0
OTU23	OTU37	0.37982	0
OTU1	OTU50	-0.379547	0
OTU41	OTU62	-0.37937	0
OTU13	OTU940	0.378886	0
OTU3	OTU27	-0.378737	0
OTU20	OTU59	-0.378459	0
OTU34	OTU73	0.37821	0
OTU61	OTU29	-0.377884	0
OTU29	OTU59	-0.37726	0
OTU50	OTU23	0.377133	0
OTU110	OTU21	0.377099	0
OTU41	OTU42	0.376863	0
OTU40	OTU434	0.376617	0
OTU58	OTU247	0.376064	0
OTU3	OTU50	-0.375729	0
OTU212	OTU38	0.37555	0
OTU13	OTU59	-0.375368	0
OTU41	OTU59	0.374754	0
OTU21	OTU434	0.37409	0
OTU51	OTU47	-0.374	0
OTU65	OTU71	0.373984	0
OTU1	OTU73	0.373979	0
OTU212	OTU25	-0.373955	0
OTU13	OTU74	-0.37389	0
OTU51	OTU23	-0.373376	0
OTU7	OTU50	-0.372572	0
OTU35	OTU216	0.372159	0
OTU56	OTU73	0.371767	0
OTU58	OTU37	-0.371588	0
OTU58	OTU11	0.371258	0
OTU1	OTU62	-0.371041	0
OTU12	OTU43	0.370966	0
OTU24	OTU27	0.369914	0
OTU27	OTU43	0.369699	0
OTU41	OTU29	-0.369629	0
OTU50	OTU65	-0.369327	0
OTU57	OTU32	0.368715	0
OTU34	OTU43	-0.368458	0
OTU29	OTU73	-0.368105	0
OTU33	OTU23	0.367581	0
OTU47	OTU71	-0.367039	0
OTU29	OTU23	0.366607	0
OTU24	OTU25	0.365964	0
OTU50	OTU43	0.365771	0
OTU13	OTU31	0.365119	0
OTU26	OTU72	0.365119	0
OTU7	OTU57	-0.365036	0
OTU13	OTU269	-0.364995	0
OTU940	OTU27	0.36478	0
OTU313	OTU546	0.364727	0
OTU24	OTU73	-0.364552	0
OTU31	OTU434	0.364457	0
OTU29	OTU91	0.36427	0
OTU58	OTU23	-0.364169	0
OTU28	OTU43	-0.363779	0
OTU51	OTU50	-0.363168	0
OTU11	OTU23	-0.362762	0
OTU313	OTU27	0.362698	0
OTU47	OTU62	0.362481	0
OTU20	OTU38	-0.362308	0
OTU20	OTU25	0.361122	0
OTU1	OTU67	-0.361015	0
OTU51	OTU35	-0.36096	0
OTU1003	OTU212	0.360913	0
OTU18	OTU434	-0.360724	0
OTU20	OTU91	0.360193	0
OTU5	OTU2	0.359768	0
OTU24	OTU62	0.359762	0
OTU41	OTU25	-0.359323	0
OTU39	OTU73	-0.35915	0
OTU1073	OTU31	-0.358397	0
OTU247	OTU25	-0.357894	0
OTU940	OTU546	0.35785	0
OTU47	OTU74	-0.357362	0
OTU49	OTU62	0.357346	0
OTU13	OTU11	-0.357277	0
OTU58	OTU74	0.356885	0
OTU54	OTU62	0.35675	0
OTU87	OTU47	-0.356546	0
OTU24	OTU11	-0.356065	0
OTU51	OTU247	0.356046	0
OTU18	OTU60	0.355907	0
OTU7	OTU13	-0.355105	0
OTU5	OTU21	-0.354604	0
OTU28	OTU71	0.354493	0
OTU7	OTU11	0.3543	0
OTU29	OTU65	-0.354291	0
OTU51	OTU29	-0.354188	0
OTU29	OTU62	0.353891	0
OTU7	OTU212	0.353612	0
OTU434	OTU11	-0.353402	0
OTU29	OTU74	-0.35312	0
OTU76	OTU70	0.352772	0
OTU212	OTU42	0.352677	0
OTU4	OTU12	0.352203	0
OTU13	OTU546	0.351832	0
OTU61	OTU23	-0.351788	0
OTU72	OTU21	-0.351576	0
OTU20	OTU42	-0.351377	0
OTU24	OTU48	-0.351038	0
OTU61	OTU48	0.350728	0
OTU212	OTU37	-0.350467	0
OTU51	OTU11	0.350122	0
OTU51	OTU71	0.349782	0
OTU3	OTU41	0.349751	0
OTU35	OTU39	0.349291	0
OTU28	OTU39	-0.34826	0
OTU12	OTU25	0.348163	0
OTU29	OTU53	-0.34787	0
OTU13	OTU39	0.34752	0
OTU62	OTU71	-0.347088	0
OTU29	OTU42	-0.346942	0
OTU3	OTU75	-0.346845	0
OTU12	OTU71	-0.346581	0
OTU6	OTU940	0.345845	0
OTU27	OTU212	-0.345717	0
OTU29	OTU212	-0.345706	0
OTU11	OTU269	0.345604	0
OTU51	OTU37	-0.345524	0
OTU61	OTU35	-0.345464	0
OTU58	OTU59	0.345129	0
OTU110	OTU43	0.344656	0
OTU1003	OTU11	0.344272	0
OTU12	OTU29	0.343938	0
OTU24	OTU91	0.3438	0
OTU13	OTU28	-0.343574	0
OTU58	OTU57	-0.34333	0
OTU33	OTU212	-0.343099	0
OTU43	OTU65	-0.342548	0
OTU24	OTU39	0.342129	0
OTU41	OTU37	-0.342117	0
OTU91	OTU37	0.34193	0
OTU62	OTU73	-0.341816	0
OTU7	OTU32	-0.341659	0
OTU50	OTU73	-0.341606	0
OTU22	OTU57	0.341518	0
OTU20	OTU39	0.341345	0
OTU31	OTU70	0.341153	0
OTU269	OTU37	-0.341121	0
OTU1073	OTU41	0.340743	0
OTU434	OTU54	0.340473	0
OTU51	OTU27	-0.340091	0
OTU434	OTU91	0.34003	0
OTU247	OTU73	0.339886	0
OTU47	OTU75	0.339561	0
OTU1073	OTU35	-0.339354	0
OTU88	OTU37	-0.339055	0
OTU58	OTU71	0.338895	0
OTU23	OTU91	0.338878	0
OTU7	OTU25	-0.338731	0
OTU12	OTU62	0.338177	0
OTU1	OTU57	-0.337716	0
OTU3	OTU74	0.337699	0
OTU47	OTU37	0.337357	0
OTU47	OTU73	-0.336926	0
OTU41	OTU27	-0.336823	0
OTU1	OTU39	-0.336678	0
OTU47	OTU247	-0.336568	0
OTU22	OTU26	0.33647	0
OTU22	OTU56	0.335947	0
OTU87	OTU81	0.335786	0
OTU33	OTU27	0.335457	0
OTU1	OTU11	0.33544	0
OTU57	OTU37	0.335388	0
OTU1	OTU247	0.335325	0
OTU33	OTU269	-0.335054	0
OTU50	OTU57	0.334587	0
OTU1	OTU54	-0.334584	0
OTU59	OTU73	0.334544	0
OTU41	OTU247	0.333841	0
OTU29	OTU247	-0.333761	0
OTU20	OTU28	-0.333729	0
OTU212	OTU71	0.333395	0
OTU70	OTU88	0.33334	0
OTU58	OTU434	-0.333277	0
OTU37	OTU71	-0.333256	0
OTU61	OTU73	0.333114	0
OTU13	OTU73	-0.332725	0
OTU50	OTU91	0.332704	0
OTU57	OTU23	0.332655	0
OTU7	OTU434	-0.332403	0
OTU11	OTU37	-0.332347	0
OTU5	OTU10	0.33191	0
OTU33	OTU434	0.331574	0
OTU47	OTU25	0.330944	0
OTU5	OTU1073	0.330639	0
OTU37	OTU73	-0.330589	0
OTU58	OTU38	0.330287	0
OTU3	OTU25	-0.330179	0
OTU27	OTU75	0.330171	0
OTU11	OTU42	0.329622	0
OTU21	OTU73	-0.328801	0
OTU3	OTU33	-0.328704	0
OTU47	OTU18	-0.328554	0
OTU51	OTU28	0.328492	0
OTU7	OTU247	0.328293	0
OTU41	OTU48	0.328268	0
OTU7	OTU20	-0.327783	0
OTU1	OTU12	-0.327583	0
OTU47	OTU65	-0.326715	0
OTU1138	OTU72	-0.326558	0
OTU26	OTU28	0.326439	0
OTU22	OTU60	0.326394	0
OTU58	OTU50	-0.326129	0
OTU212	OTU59	0.326069	0
OTU47	OTU42	-0.325987	0
OTU50	OTU269	-0.32593	0
OTU13	OTU247	-0.325491	0
OTU12	OTU48	-0.325453	0
OTU3	OTU48	0.325226	0
OTU3	OTU57	-0.32418	0
OTU313	OTU407	0.323538	0
OTU54	OTU73	-0.323386	0
OTU12	OTU50	0.323352	0.01
OTU22	OTU216	0.323257	0
OTU27	OTU269	-0.323125	0
OTU41	OTU50	-0.323063	0
OTU50	OTU71	-0.322966	0
OTU29	OTU25	0.322201	0
OTU216	OTU23	0.321899	0
OTU70	OTU40	0.321374	0
OTU212	OTU75	-0.32116	0
OTU269	OTU74	0.321021	0
OTU1003	OTU50	-0.320761	0
OTU3	OTU59	0.320683	0
OTU12	OTU37	0.320642	0
OTU103	OTU72	-0.320393	0
OTU212	OTU74	0.320289	0
OTU35	OTU27	0.320116	0
OTU3	OTU39	-0.319961	0
OTU51	OTU62	-0.319772	0
OTU91	OTU71	-0.31931	0
OTU51	OTU42	0.319213	0
OTU50	OTU11	-0.318977	0
OTU61	OTU71	0.318774	0
OTU22	OTU28	0.318468	0
OTU37	OTU59	-0.318418	0
OTU7	OTU73	0.317923	0
OTU24	OTU32	0.317772	0
OTU18	OTU59	0.317761	0
OTU12	OTU75	0.317078	0
OTU61	OTU37	-0.316868	0
OTU51	OTU91	-0.316774	0
OTU34	OTU20	-0.316272	0
OTU4	OTU72	-0.316214	0
OTU10	OTU1073	0.315373	0
OTU38	OTU37	-0.31507	0
OTU26	OTU18	0.314804	0
OTU1	OTU47	-0.314406	0
OTU27	OTU59	-0.314362	0
OTU67	OTU62	0.314335	0
OTU18	OTU43	-0.314253	0
OTU8	OTU10	0.314209	0
OTU20	OTU48	-0.314011	0
OTU3	OTU73	0.313434	0
OTU74	OTU71	0.313345	0
OTU11	OTU43	-0.313337	0
OTU31	OTU1138	0.312885	0
OTU91	OTU73	-0.312857	0
OTU13	OTU72	-0.312446	0
OTU34	OTU62	-0.312442	0
OTU58	OTU73	0.312205	0
OTU37	OTU74	-0.311944	0
OTU67	OTU35	0.311922	0
OTU1003	OTU23	-0.311725	0
OTU269	OTU247	0.31152	0
OTU1138	OTU11	-0.311366	0
OTU28	OTU21	-0.310961	0
OTU29	OTU38	-0.310305	0
OTU1	OTU212	0.310092	0
OTU24	OTU75	0.309929	0
OTU212	OTU73	0.30988	0
OTU1	OTU59	0.309716	0
OTU24	OTU53	-0.309703	0
OTU62	OTU65	-0.309465	0
OTU47	OTU38	-0.309416	0
OTU7	OTU71	0.309212	0
OTU434	OTU53	-0.309174	0
OTU27	OTU50	0.308831	0.01
OTU31	OTU103	0.308666	0
OTU12	OTU65	-0.308367	0
OTU1138	OTU434	0.308343	0
OTU1	OTU13	-0.308168	0
OTU29	OTU71	-0.307968	0
OTU41	OTU216	-0.307469	0
OTU38	OTU75	-0.307234	0
OTU27	OTU38	-0.307182	0
OTU47	OTU39	0.307	0
OTU13	OTU40	0.30675	0
OTU3	OTU38	0.30666	0
OTU34	OTU21	-0.306651	0
OTU313	OTU23	0.306644	0
OTU110	OTU103	0.306386	0
OTU50	OTU62	0.306284	0
OTU33	OTU88	-0.305755	0
OTU3	OTU53	0.305717	0
OTU47	OTU59	-0.305563	0
OTU4	OTU1034	0.30549	0
OTU7	OTU47	-0.30536	0
OTU13	OTU32	0.304758	0
OTU38	OTU71	0.304564	0.01
OTU269	OTU62	-0.30422	0
OTU39	OTU37	0.303964	0
OTU62	OTU91	0.30382	0
OTU110	OTU62	0.30368	0
OTU7	OTU28	0.303641	0
OTU21	OTU71	-0.303394	0
OTU269	OTU48	0.302884	0
OTU27	OTU58	-0.302875	0
OTU1	OTU74	0.302515	0
OTU18	OTU56	0.302511	0
OTU407	OTU18	-0.302503	0
OTU1003	OTU35	-0.302291	0
OTU13	OTU216	0.302283	0
OTU4	OTU13	0.302123	0.01
OTU33	OTU25	0.302003	0
OTU434	OTU75	0.301986	0
OTU35	OTU32	0.30192	0
OTU34	OTU46	0.301484	0
OTU247	OTU71	0.301377	0
OTU18	OTU27	-0.301363	0
OTU40	OTU54	0.30134	0
OTU1073	OTU407	0.301244	0
OTU4	OTU56	-0.300562	0
OTU3	OTU61	0.30033	0
OTU27	OTU42	-0.300261	0
OTU11	OTU39	-0.299608	0
OTU75	OTU43	0.299576	0
OTU24	OTU54	0.299513	0
OTU313	OTU50	0.299234	0
OTU20	OTU53	-0.298957	0
OTU35	OTU48	-0.298919	0
OTU39	OTU59	-0.298791	0
OTU74	OTU73	0.29879	0
OTU54	OTU71	-0.298373	0
OTU29	OTU269	-0.297839	0
OTU11	OTU74	0.297735	0.01
OTU81	OTU128	0.29772	0
OTU61	OTU27	-0.29704	0
OTU10	OTU75	-0.2969	0
OTU13	OTU48	-0.296887	0
OTU7	OTU34	0.296837	0
OTU29	OTU75	0.296742	0
OTU58	OTU53	0.296584	0
OTU62	OTU74	-0.296509	0
OTU72	OTU71	0.296335	0
OTU1138	OTU46	-0.295279	0
OTU22	OTU72	0.295067	0
OTU7	OTU67	-0.295019	0
OTU4	OTU20	0.294985	0
OTU269	OTU38	0.294953	0
OTU7	OTU54	-0.294915	0
OTU1	OTU1138	-0.294707	0
OTU34	OTU37	-0.294382	0
OTU313	OTU223	0.294275	0
OTU12	OTU57	0.294084	0
OTU20	OTU62	0.293898	0
OTU28	OTU54	-0.293882	0
OTU5	OTU1033	0.293808	0
OTU13	OTU18	-0.293122	0.01
OTU67	OTU85	0.293016	0
OTU57	OTU212	-0.292958	0
OTU27	OTU74	-0.292874	0
OTU87	OTU57	-0.292851	0
OTU35	OTU54	0.292831	0
OTU39	OTU74	-0.292671	0
OTU7	OTU35	-0.292082	0
OTU40	OTU56	-0.291928	0.01
OTU25	OTU37	0.291848	0.01
OTU1	OTU42	0.291844	0
OTU434	OTU48	-0.291834	0
OTU25	OTU42	-0.291654	0
OTU33	OTU11	-0.291545	0
OTU13	OTU25	0.291118	0
OTU51	OTU407	-0.290973	0
OTU7	OTU39	-0.290808	0.01
OTU269	OTU42	0.290755	0
OTU67	OTU110	0.290611	0
OTU13	OTU91	0.290569	0
OTU23	OTU71	-0.290559	0
OTU29	OTU39	0.290492	0
OTU33	OTU29	0.290369	0
OTU8	OTU43	-0.290355	0
OTU47	OTU11	-0.290313	0
OTU23	OTU65	-0.290071	0
OTU31	OTU216	0.289943	0
OTU50	OTU59	-0.289916	0
OTU252	OTU940	0.289909	0
OTU34	OTU56	0.289872	0
OTU24	OTU216	0.289829	0
OTU4	OTU18	-0.289736	0
OTU48	OTU73	0.289691	0
OTU3	OTU71	0.289387	0
OTU1003	OTU27	-0.28906	0
OTU41	OTU11	0.288857	0
OTU23	OTU39	0.288708	0
OTU1073	OTU252	0.288622	0
OTU66	OTU62	0.288592	0
OTU1	OTU34	0.288401	0
OTU110	OTU54	0.288291	0
OTU313	OTU20	0.28825	0
OTU103	OTU434	0.288204	0
OTU1	OTU71	0.288142	0
OTU47	OTU53	-0.28813	0
OTU4	OTU434	0.288048	0
OTU50	OTU54	0.288001	0
OTU23	OTU48	-0.287916	0
OTU75	OTU42	-0.287912	0
OTU34	OTU54	-0.287771	0
OTU35	OTU28	-0.287557	0
OTU33	OTU247	-0.287496	0
OTU18	OTU73	0.287425	0
OTU48	OTU212	0.28731	0
OTU54	OTU59	-0.287161	0
OTU47	OTU48	-0.286904	0
OTU57	OTU42	-0.286859	0
OTU11	OTU38	0.28681	0
OTU18	OTU21	-0.286716	0
OTU51	OTU25	-0.286666	0
OTU11	OTU71	0.286481	0
OTU21	OTU46	-0.286464	0
OTU4	OTU91	0.286414	0
OTU59	OTU71	0.286332	0
OTU79	OTU84	0.285838	0
OTU103	OTU62	0.285673	0
OTU5	OTU39	-0.285554	0.01
OTU41	OTU73	0.28529	0
OTU1034	OTU85	-0.285051	0
OTU5	OTU121	-0.284972	0
OTU1	OTU61	0.284849	0
OTU1	OTU25	-0.284745	0
OTU1138	OTU62	0.284673	0
OTU1	OTU20	-0.284672	0
OTU110	OTU71	-0.284585	0
OTU42	OTU74	0.284481	0
OTU76	OTU37	-0.284428	0
OTU247	OTU74	0.284348	0
OTU1003	OTU29	-0.284243	0
OTU3	OTU65	0.284142	0
OTU50	OTU42	-0.283728	0
OTU35	OTU75	0.283628	0
OTU72	OTU18	0.283452	0
OTU28	OTU42	0.283426	0
OTU48	OTU59	0.283403	0
OTU7	OTU1138	-0.283324	0
OTU110	OTU40	0.283238	0
OTU33	OTU87	-0.283222	0
OTU61	OTU247	0.283087	0
OTU88	OTU35	-0.282969	0
OTU67	OTU73	-0.282898	0
OTU51	OTU39	-0.282893	0
OTU48	OTU42	0.282866	0
OTU1003	OTU269	0.282858	0
OTU58	OTU75	-0.282682	0
OTU28	OTU48	0.28268	0
OTU61	OTU28	0.282583	0
OTU40	OTU59	-0.282533	0
OTU50	OTU74	-0.282161	0
OTU43	OTU91	0.28193	0
OTU23	OTU73	-0.281735	0
OTU50	OTU247	-0.281683	0
OTU4	OTU28	-0.281573	0
OTU41	OTU71	0.281243	0
OTU27	OTU28	-0.28111	0
OTU4	OTU71	-0.281056	0
OTU28	OTU37	-0.281049	0
OTU56	OTU46	0.280855	0.02
OTU85	OTU54	0.280651	0
OTU269	OTU71	0.280609	0
OTU41	OTU39	-0.280598	0
OTU50	OTU212	-0.280521	0
OTU26	OTU56	0.280466	0
OTU34	OTU28	0.280451	0
OTU111	OTU940	-0.280042	0
OTU43	OTU46	-0.279905	0
OTU2	OTU8	0.279699	0.01
OTU61	OTU42	0.279386	0
OTU87	OTU32	-0.279074	0
OTU60	OTU91	-0.278788	0
OTU247	OTU37	-0.278422	0
OTU72	OTU54	-0.278157	0
OTU1	OTU32	-0.278128	0
OTU31	OTU27	0.278113	0
OTU27	OTU71	-0.278082	0
OTU41	OTU33	-0.277945	0
OTU247	OTU43	-0.277858	0.01
OTU61	OTU50	-0.277511	0
OTU72	OTU73	0.277387	0
OTU51	OTU7	0.277252	0
OTU42	OTU71	0.277139	0
OTU1	OTU22	-0.276954	0
OTU61	OTU39	-0.276374	0
OTU20	OTU65	-0.276304	0
OTU1033	OTU31	-0.275896	0
OTU33	OTU42	-0.275841	0
OTU72	OTU49	-0.275627	0
OTU57	OTU53	-0.275485	0
OTU1073	OTU49	-0.275357	0
OTU3	OTU88	0.275028	0
OTU7	OTU12	-0.274972	0.01
OTU247	OTU62	-0.274953	0
OTU47	OTU32	0.274655	0.02
OTU75	OTU37	0.274581	0
OTU81	OTU26	0.274561	0
OTU13	OTU26	-0.274425	0
OTU21	OTU121	0.273834	0
OTU43	OTU32	0.273742	0
OTU3	OTU32	-0.273718	0
OTU313	OTU37	0.273429	0
OTU11	OTU73	0.273345	0
OTU434	OTU56	-0.273131	0
OTU10	OTU40	-0.272804	0
OTU37	OTU65	-0.272616	0
OTU1138	OTU85	0.272504	0
OTU313	OTU12	0.272034	0
OTU20	OTU32	0.272012	0
OTU58	OTU216	-0.271771	0
OTU38	OTU42	0.271609	0.01
OTU25	OTU53	-0.271499	0
OTU48	OTU74	0.271493	0
OTU58	OTU269	0.271169	0
OTU28	OTU50	-0.270468	0
OTU28	OTU58	0.270294	0
OTU8	OTU21	-0.270153	0.01
OTU27	OTU247	-0.270125	0
OTU212	OTU53	0.269873	0
OTU23	OTU74	-0.269846	0
OTU40	OTU71	-0.269796	0
OTU34	OTU32	-0.269582	0
OTU33	OTU32	0.269538	0.01
OTU110	OTU121	0.269489	0
OTU11	OTU59	0.269409	0
OTU247	OTU38	0.269287	0
OTU24	OTU28	-0.269038	0
OTU212	OTU62	-0.269022	0
OTU87	OTU24	-0.268806	0
OTU40	OTU73	-0.268785	0
OTU35	OTU71	-0.268643	0
OTU7	OTU24	-0.268386	0
OTU39	OTU71	-0.268359	0
OTU5	OTU23	-0.267938	0.01
OTU313	OTU91	0.267678	0
OTU38	OTU62	-0.267656	0
OTU32	OTU71	-0.267537	0
OTU18	OTU74	0.267424	0
OTU103	OTU28	-0.267306	0
OTU51	OTU33	-0.267134	0
OTU54	OTU74	-0.267032	0
OTU12	OTU91	0.26703	0
OTU48	OTU39	-0.267004	0
OTU269	OTU39	-0.266636	0
OTU21	OTU56	-0.266559	0
OTU23	OTU53	-0.266481	0
OTU111	OTU40	0.266129	0
OTU4	OTU23	0.266055	0
OTU252	OTU75	-0.266005	0
OTU1073	OTU40	-0.266	0
OTU24	OTU88	-0.265946	0
OTU23	OTU32	0.265809	0
OTU247	OTU75	-0.265672	0
OTU110	OTU434	0.265615	0
OTU62	OTU32	0.265281	0
OTU20	OTU546	0.264695	0
OTU67	OTU434	0.264679	0
OTU2	OTU31	-0.264314	0.01
OTU247	OTU59	0.264212	0
OTU87	OTU88	0.264096	0
OTU48	OTU38	0.263802	0
OTU51	OTU18	0.2638	0
OTU51	OTU65	0.263661	0
OTU18	OTU39	-0.26341	0
OTU313	OTU65	-0.26326	0
OTU269	OTU59	0.262923	0
OTU61	OTU91	-0.26259	0
OTU23	OTU38	-0.262544	0
OTU65	OTU73	0.262507	0.02
OTU8	OTU434	-0.262424	0
OTU247	OTU48	0.262255	0.01
OTU87	OTU29	-0.262039	0
OTU34	OTU47	-0.261716	0
OTU18	OTU65	0.261708	0.01
OTU7	OTU53	0.261655	0
OTU33	OTU26	-0.26163	0.01
OTU26	OTU50	-0.261407	0
OTU63	OTU54	0.261237	0
OTU48	OTU53	0.261018	0.01
OTU63	OTU45	0.260943	0
OTU41	OTU28	0.260934	0
OTU67	OTU24	0.260829	0.01
OTU940	OTU37	0.260819	0
OTU23	OTU75	0.260666	0
OTU72	OTU84	0.260392	0
OTU91	OTU65	-0.260263	0
OTU27	OTU29	0.260032	0.01
OTU47	OTU28	-0.260007	0
OTU1	OTU53	0.259837	0
OTU29	OTU28	-0.259815	0
OTU27	OTU73	-0.259666	0
OTU42	OTU59	0.259519	0
OTU88	OTU57	-0.259475	0
OTU67	OTU71	-0.259381	0
OTU110	OTU39	0.25937	0
OTU31	OTU252	-0.259294	0.01
OTU1003	OTU20	-0.259002	0.01
OTU1	OTU48	0.259001	0
OTU1073	OTU434	-0.25871	0
OTU5	OTU1138	-0.258691	0.02
OTU75	OTU65	-0.258639	0
OTU1003	OTU13	-0.25791	0.01
OTU269	OTU73	0.257728	0
OTU41	OTU54	-0.257597	0
OTU35	OTU53	-0.257397	0
OTU18	OTU20	-0.257311	0
OTU72	OTU50	-0.257208	0
OTU75	OTU59	-0.256975	0
OTU88	OTU49	0.256917	0
OTU28	OTU23	-0.256821	0
OTU1003	OTU12	-0.256716	0
OTU38	OTU73	0.256665	0.01
OTU5	OTU43	-0.256649	0
OTU110	OTU1138	0.256382	0
OTU58	OTU65	0.256166	0
OTU4	OTU51	-0.255997	0
OTU28	OTU62	-0.255934	0
OTU313	OTU11	-0.255667	0
OTU87	OTU23	-0.255595	0
OTU62	OTU42	-0.255556	0
OTU46	OTU73	0.255548	0
OTU51	OTU57	-0.255403	0.01
OTU5	OTU67	-0.255181	0
OTU20	OTU75	0.254993	0
OTU34	OTU58	0.254949	0
OTU61	OTU34	0.254936	0
OTU247	OTU42	0.254745	0
OTU56	OTU39	-0.254716	0
OTU1033	OTU252	0.254393	0.01
OTU75	OTU79	0.25427	0
OTU50	OTU48	-0.254117	0
OTU38	OTU39	-0.254021	0
OTU212	OTU65	0.253895	0
OTU43	OTU121	0.253889	0
OTU13	OTU65	-0.253837	0
OTU1073	OTU43	-0.253445	0
OTU24	OTU65	-0.253416	0
OTU1033	OTU35	-0.253229	0
OTU5	OTU54	-0.253216	0
OTU8	OTU1073	0.253161	0
OTU6	OTU35	-0.253158	0
OTU67	OTU940	-0.253024	0
OTU87	OTU37	-0.252999	0
OTU67	OTU252	-0.252828	0
OTU59	OTU65	0.252775	0
OTU34	OTU23	-0.25238	0
OTU407	OTU111	-0.252277	0
OTU13	OTU62	0.252243	0
OTU11	OTU216	-0.251822	0
OTU5	OTU110	-0.25179	0
OTU34	OTU65	0.251494	0
OTU50	OTU53	-0.251469	0
OTU22	OTU212	-0.251263	0.01
OTU21	OTU59	-0.251188	0
OTU18	OTU71	0.251172	0
OTU34	OTU40	-0.250763	0
OTU313	OTU72	-0.250754	0
OTU47	OTU91	0.250594	0
OTU41	OTU110	-0.250516	0
OTU61	OTU11	0.250339	0
OTU32	OTU73	-0.250314	0
OTU1003	OTU33	-0.250298	0
OTU39	OTU53	-0.249867	0
OTU18	OTU38	0.249571	0
OTU31	OTU79	-0.24946	0.01
OTU103	OTU73	-0.249423	0
OTU313	OTU71	-0.248987	0
OTU4	OTU59	-0.248619	0
OTU12	OTU74	-0.248604	0
OTU37	OTU53	-0.248235	0
OTU27	OTU37	0.248194	0.01
OTU41	OTU75	-0.248168	0
OTU91	OTU74	-0.248037	0
OTU940	OTU32	0.247768	0.01
OTU6	OTU67	-0.247112	0
OTU27	OTU65	-0.247038	0
OTU4	OTU73	-0.246965	0
OTU18	OTU53	0.246788	0.01
OTU54	OTU91	0.246606	0
OTU67	OTU40	0.246403	0.01
OTU13	OTU56	-0.246277	0
OTU46	OTU84	0.246229	0
OTU1	OTU75	-0.246087	0.01
OTU40	OTU39	0.246053	0.01
OTU8	OTU34	0.246051	0
OTU32	OTU42	-0.245993	0
OTU7	OTU41	0.245946	0
OTU61	OTU49	-0.24587	0
OTU40	OTU72	-0.24571	0
OTU8	OTU1	0.245688	0
OTU39	OTU121	0.245642	0
OTU34	OTU1138	-0.245621	0.01
OTU51	OTU53	0.245528	0
OTU407	OTU940	0.245379	0
OTU54	OTU38	-0.245252	0
OTU1003	OTU88	0.245197	0
OTU27	OTU11	-0.245178	0
OTU313	OTU70	-0.244731	0
OTU247	OTU53	0.244728	0
OTU31	OTU49	0.244519	0.01
OTU1073	OTU216	-0.244227	0.01
OTU407	OTU20	0.244192	0.02
OTU407	OTU546	0.244064	0
OTU42	OTU73	0.243997	0.04
OTU1034	OTU31	-0.243965	0
OTU18	OTU62	-0.243935	0
OTU216	OTU212	-0.243844	0
OTU434	OTU25	0.243692	0
OTU31	OTU43	0.243593	0.01
OTU1	OTU269	0.243461	0.02
OTU50	OTU25	0.243249	0
OTU34	OTU27	-0.243176	0.01
OTU24	OTU71	-0.243037	0
OTU54	OTU121	0.243006	0
OTU28	OTU32	-0.242892	0
OTU72	OTU79	0.242762	0
OTU61	OTU25	-0.24274	0
OTU48	OTU25	-0.242719	0
OTU33	OTU47	0.242712	0
OTU20	OTU56	-0.242444	0
OTU40	OTU75	0.242098	0.03
OTU25	OTU32	0.242066	0.01
OTU38	OTU53	0.242014	0.01
OTU75	OTU121	0.24164	0
OTU33	OTU57	0.241607	0.01
OTU88	OTU58	0.241595	0
OTU1	OTU23	-0.241433	0
OTU61	OTU65	0.241407	0
OTU41	OTU49	-0.241375	0
OTU940	OTU68	-0.240858	0.01
OTU1	OTU38	0.240694	0
OTU13	OTU88	-0.240624	0
OTU940	OTU223	0.240564	0
OTU20	OTU57	0.240442	0.02
OTU269	OTU75	-0.240273	0
OTU313	OTU32	0.240108	0
OTU3	OTU62	-0.239993	0.01
OTU5	OTU35	-0.239578	0.01
OTU8	OTU50	-0.239427	0.01
OTU1003	OTU434	-0.239358	0
OTU313	OTU34	-0.239314	0
OTU1034	OTU26	-0.239009	0.01
OTU8	OTU1138	-0.238945	0
OTU31	OTU56	-0.238832	0
OTU11	OTU65	0.238805	0
OTU269	OTU91	-0.238762	0
OTU37	OTU46	-0.238634	0
OTU434	OTU216	0.238592	0.01
OTU41	OTU91	-0.238345	0.01
OTU2	OTU434	-0.238257	0.01
OTU313	OTU47	0.238065	0.01
OTU48	OTU71	0.237949	0
OTU20	OTU54	0.237909	0.01
OTU3	OTU34	0.237893	0.01
OTU40	OTU38	-0.237694	0
OTU407	OTU252	0.237679	0
OTU21	OTU74	-0.237402	0
OTU1073	OTU103	-0.237391	0
OTU407	OTU13	0.237292	0.02
OTU1034	OTU22	-0.237255	0
OTU31	OTU35	0.237086	0.01
OTU60	OTU38	0.237082	0
OTU60	OTU65	0.236926	0.01
OTU39	OTU91	0.236871	0.01
OTU1	OTU28	0.236747	0
OTU72	OTU43	-0.236531	0
OTU88	OTU29	-0.236508	0
OTU2	OTU41	0.23643	0.01
OTU13	OTU75	0.236422	0.02
OTU28	OTU25	-0.236397	0
OTU1003	OTU7	0.236332	0
OTU23	OTU59	-0.236239	0
OTU33	OTU58	-0.236064	0
OTU88	OTU21	0.235967	0
OTU128	OTU49	0.235942	0
OTU1073	OTU62	-0.235916	0
OTU34	OTU35	-0.235877	0
OTU91	OTU59	-0.235848	0
OTU25	OTU73	-0.235844	0
OTU74	OTU53	0.235563	0.02
OTU11	OTU91	-0.235513	0
OTU18	OTU91	-0.235382	0.02
OTU75	OTU25	0.235353	0.02
OTU2	OTU62	-0.235279	0.01
OTU5	OTU103	-0.235186	0.01
OTU41	OTU40	-0.235145	0.01
OTU12	OTU88	-0.235037	0.02
OTU62	OTU59	-0.235023	0
OTU40	OTU74	-0.234684	0
OTU72	OTU62	-0.234446	0
OTU47	OTU546	0.234203	0.02
OTU12	OTU73	-0.234051	0
OTU58	OTU32	-0.234001	0
OTU5	OTU216	-0.233981	0.01
OTU40	OTU27	0.233863	0
OTU313	OTU26	-0.23364	0
OTU32	OTU65	-0.23331	0
OTU1138	OTU63	0.233308	0.02
OTU21	OTU38	-0.233141	0
OTU252	OTU54	-0.233078	0.01
OTU51	OTU546	-0.232967	0.01
OTU60	OTU59	0.23271	0.01
OTU81	OTU940	-0.232512	0
OTU26	OTU42	0.232504	0
OTU35	OTU74	-0.232462	0
OTU49	OTU434	0.232459	0.01
OTU940	OTU50	0.232406	0.02
OTU8	OTU62	-0.232308	0
OTU1033	OTU940	0.232064	0.01
OTU75	OTU74	-0.231837	0
OTU34	OTU12	-0.231796	0.01
OTU28	OTU59	0.2315	0
OTU28	OTU247	0.231435	0
OTU61	OTU40	-0.231305	0
OTU23	OTU546	0.231284	0.01
OTU28	OTU74	0.231161	0.01
OTU60	OTU216	0.230973	0
OTU407	OTU72	-0.23085	0
OTU33	OTU56	-0.23052	0.01
OTU1073	OTU23	-0.230457	0.02
OTU56	OTU54	-0.230238	0
OTU247	OTU65	0.230012	0
OTU11	OTU25	-0.230004	0.01
OTU42	OTU53	0.22971	0
OTU1	OTU85	-0.229459	0
OTU313	OTU51	-0.229181	0.02
OTU26	OTU20	-0.229129	0.02
OTU1003	OTU24	-0.228964	0
OTU40	OTU46	-0.22889	0
OTU41	OTU67	-0.22879	0
OTU50	OTU546	0.228718	0.01
OTU4	OTU62	0.228494	0.01
OTU3	OTU28	0.228434	0.01
OTU1138	OTU73	-0.228287	0
OTU40	OTU20	0.228156	0.03
OTU5	OTU12	-0.228047	0
OTU31	OTU24	0.228042	0.01
OTU1073	OTU22	-0.22798	0
OTU23	OTU54	0.227865	0.01
OTU223	OTU546	0.227853	0
OTU407	OTU26	-0.227796	0
OTU11	OTU75	-0.227713	0
OTU1034	OTU128	-0.227669	0
OTU88	OTU940	-0.227504	0.01
OTU49	OTU46	-0.227496	0
OTU1138	OTU59	-0.227467	0
OTU12	OTU59	-0.227452	0
OTU247	OTU91	-0.227368	0
OTU12	OTU38	-0.227362	0
OTU212	OTU32	-0.227163	0
OTU67	OTU28	-0.227149	0
OTU223	OTU37	0.227086	0.01
OTU74	OTU65	0.226983	0
OTU26	OTU940	-0.226666	0
OTU18	OTU29	-0.226636	0
OTU7	OTU74	0.226608	0
OTU46	OTU71	0.226531	0.01
OTU1003	OTU47	-0.22634	0
OTU50	OTU38	-0.226218	0
OTU1034	OTU110	-0.226176	0
OTU269	OTU65	0.226112	0
OTU1034	OTU41	0.226057	0
OTU41	OTU53	0.226022	0
OTU6	OTU31	-0.225981	0.02
OTU58	OTU62	-0.225944	0
OTU87	OTU50	-0.225573	0.01
OTU40	OTU23	0.22552	0.03
OTU39	OTU46	-0.225491	0
OTU34	OTU50	-0.225352	0
OTU57	OTU75	0.22532	0.01
OTU63	OTU21	0.225273	0
OTU76	OTU57	-0.224939	0
OTU4	OTU74	-0.224626	0
OTU51	OTU54	-0.224427	0.01
OTU47	OTU40	0.224391	0.01
OTU1003	OTU75	-0.224296	0.01
OTU1	OTU65	0.224139	0
OTU252	OTU103	-0.223998	0.01
OTU87	OTU35	-0.22389	0
OTU216	OTU46	-0.223865	0
OTU4	OTU34	-0.223789	0.01
OTU29	OTU11	-0.223682	0
OTU7	OTU65	0.22366	0
OTU51	OTU67	-0.223558	0
OTU33	OTU940	0.223411	0.01
OTU31	OTU212	-0.223009	0
OTU1003	OTU39	-0.222848	0
OTU31	OTU21	0.222814	0.02
OTU28	OTU212	0.222716	0.01
OTU75	OTU71	-0.222583	0
OTU70	OTU103	0.222344	0
OTU7	OTU62	-0.222187	0.01
OTU35	OTU65	-0.222068	0
OTU4	OTU35	0.222054	0.04
OTU88	OTU32	-0.221991	0
OTU940	OTU128	-0.221943	0
OTU54	OTU42	-0.221846	0
OTU22	OTU25	0.221801	0
OTU38	OTU65	0.221743	0
OTU4	OTU22	-0.221731	0.01
OTU35	OTU46	-0.221702	0
OTU88	OTU23	-0.221687	0
OTU110	OTU128	0.221399	0
OTU22	OTU85	0.221164	0
OTU1	OTU46	0.221136	0
OTU1073	OTU110	-0.2211	0.01
OTU57	OTU247	-0.221033	0.01
OTU48	OTU43	-0.221023	0
OTU4	OTU38	-0.220997	0
OTU7	OTU75	-0.2208	0
OTU407	OTU87	-0.220671	0.01
OTU67	OTU59	-0.220604	0
OTU110	OTU28	-0.220445	0
OTU49	OTU79	-0.220387	0.02
OTU88	OTU25	-0.220226	0.03
OTU18	OTU546	-0.220175	0
OTU1073	OTU269	0.220047	0
OTU49	OTU73	-0.219971	0
OTU7	OTU103	-0.2199	0
OTU269	OTU25	-0.219863	0
OTU72	OTU434	-0.219744	0
OTU103	OTU71	-0.219664	0
OTU87	OTU49	0.219655	0
OTU33	OTU37	0.219478	0.01
OTU1138	OTU71	-0.219346	0
OTU57	OTU269	-0.219345	0
OTU27	OTU32	0.219312	0.02
OTU18	OTU50	-0.219307	0
OTU28	OTU38	0.219035	0.04
OTU546	OTU91	0.218667	0
OTU27	OTU48	-0.218621	0
OTU546	OTU960	0.218515	0.01
OTU8	OTU54	-0.218478	0.02
OTU5	OTU62	-0.218326	0.01
OTU313	OTU28	-0.218116	0
OTU62	OTU25	0.218115	0.03
OTU407	OTU70	-0.218002	0.01
OTU88	OTU212	0.217889	0.01
OTU434	OTU65	-0.21771	0.01
OTU39	OTU65	-0.217589	0
OTU33	OTU43	0.217472	0.02
OTU103	OTU74	-0.217463	0
OTU6	OTU216	-0.21715	0.02
OTU10	OTU121	-0.216908	0
OTU407	OTU58	-0.216673	0.01
OTU252	OTU42	0.216447	0
OTU2	OTU1	0.216446	0.02
OTU252	OTU40	-0.216348	0.01
OTU30	OTU53	-0.21588	0
OTU1073	OTU128	-0.215804	0.01
OTU5	OTU434	-0.215765	0.02
OTU34	OTU103	-0.215737	0
OTU43	OTU53	-0.215725	0
OTU35	OTU59	-0.215656	0
OTU24	OTU40	0.21562	0.04
OTU72	OTU11	0.215563	0.01
OTU103	OTU46	-0.215556	0
OTU72	OTU27	-0.215539	0
OTU51	OTU21	-0.215485	0.01
OTU3	OTU40	-0.215362	0.01
OTU51	OTU49	-0.215361	0
OTU40	OTU35	0.215303	0
OTU47	OTU26	-0.215298	0.02
OTU4	OTU61	-0.214912	0
OTU56	OTU71	0.214791	0
OTU2	OTU79	0.214777	0.02
OTU103	OTU56	-0.214715	0
OTU5	OTU11	0.214476	0
OTU1073	OTU24	-0.214236	0
OTU7	OTU59	0.214197	0
OTU22	OTU75	0.214141	0.02
OTU12	OTU39	0.214101	0
OTU66	OTU39	0.213826	0
OTU8	OTU73	0.213794	0
OTU2	OTU35	-0.213783	0.03
OTU40	OTU11	-0.213699	0
OTU34	OTU91	-0.213633	0
OTU61	OTU54	-0.213603	0
OTU252	OTU110	-0.213575	0.01
OTU6	OTU10	0.213507	0
OTU1	OTU21	-0.213506	0.03
OTU3	OTU54	-0.213224	0.01
OTU407	OTU68	-0.213218	0
OTU1073	OTU67	-0.21313	0
OTU4	OTU31	0.213093	0.02
OTU60	OTU74	0.21307	0
OTU47	OTU81	-0.213063	0.01
OTU61	OTU18	0.212903	0
OTU313	OTU252	0.212792	0.01
OTU27	OTU39	0.212747	0.02
OTU22	OTU24	0.212731	0.01
OTU66	OTU91	0.212543	0
OTU61	OTU33	-0.212516	0
OTU103	OTU88	0.212496	0
OTU5	OTU1034	0.212454	0.02
OTU72	OTU20	-0.212363	0
OTU1	OTU1073	0.212126	0.01
OTU33	OTU50	0.212056	0.03
OTU40	OTU28	-0.211903	0
OTU216	OTU269	-0.211879	0
OTU3	OTU940	-0.211821	0.01
OTU1073	OTU21	-0.211671	0.04
OTU1073	OTU1138	-0.211667	0.02
OTU87	OTU27	-0.211624	0.01
OTU252	OTU43	-0.211536	0.02
OTU4	OTU1138	0.211412	0.03
OTU1073	OTU212	0.211271	0.01
OTU313	OTU18	-0.211238	0
OTU35	OTU56	-0.210982	0.01
OTU1073	OTU54	-0.210667	0.01
OTU70	OTU37	-0.210652	0
OTU54	OTU46	-0.210409	0
OTU67	OTU63	0.209952	0
OTU313	OTU29	0.209821	0.01
OTU407	OTU59	-0.209738	0
OTU57	OTU434	0.20961	0
OTU2	OTU216	-0.209549	0.02
OTU1033	OTU40	-0.209264	0.04
OTU4	OTU252	0.209179	0.01
OTU88	OTU269	0.209025	0
OTU67	OTU38	-0.208926	0
OTU103	OTU59	-0.208732	0
OTU85	OTU62	0.208669	0.01
OTU407	OTU28	-0.208596	0.01
OTU34	OTU66	-0.208453	0
OTU12	OTU28	-0.208385	0
OTU1	OTU103	-0.208339	0
OTU27	OTU53	-0.207981	0
OTU88	OTU40	0.20788	0
OTU12	OTU54	0.207711	0.02
OTU940	OTU216	-0.207327	0.02
OTU25	OTU65	-0.207309	0
OTU81	OTU32	-0.207308	0.01
OTU110	OTU75	0.207222	0
OTU26	OTU32	-0.207122	0.02
OTU7	OTU33	-0.207101	0.02
OTU11	OTU54	-0.207068	0
OTU32	OTU74	-0.207045	0
OTU41	OTU103	-0.207041	0.01
OTU252	OTU68	-0.206985	0.01
OTU31	OTU46	-0.206935	0
OTU1138	OTU79	-0.206929	0.01
OTU7	OTU252	0.206892	0.01
OTU22	OTU11	-0.206756	0.02
OTU51	OTU34	0.206605	0
OTU1073	OTU68	-0.206395	0.01
OTU110	OTU37	0.206343	0
OTU81	OTU57	-0.206324	0
OTU8	OTU216	-0.206321	0.03
OTU269	OTU32	-0.205954	0
OTU252	OTU60	-0.205528	0
OTU61	OTU103	-0.205525	0
OTU48	OTU65	0.205496	0.01
OTU40	OTU212	-0.205398	0
OTU67	OTU50	0.205346	0
OTU51	OTU75	-0.2053	0.01
OTU67	OTU121	0.205226	0.02
OTU81	OTU88	0.205141	0
OTU940	OTU23	0.205099	0.04
OTU32	OTU546	0.205075	0.02
OTU940	OTU60	-0.205044	0
OTU407	OTU12	0.204768	0.03
OTU3	OTU67	-0.204733	0.01
OTU66	OTU71	-0.204683	0
OTU110	OTU49	0.204473	0.02
OTU43	OTU25	0.204412	0.01
OTU70	OTU57	-0.204312	0
OTU54	OTU269	-0.204305	0
OTU1073	OTU60	-0.204236	0
OTU1033	OTU128	-0.20419	0
OTU51	OTU32	-0.204161	0.01
OTU31	OTU20	0.203928	0.02
OTU1073	OTU26	-0.203921	0.01
OTU41	OTU21	-0.203776	0.01
OTU216	OTU38	-0.20371	0
OTU313	OTU73	-0.203429	0
OTU88	OTU27	-0.203037	0.01
OTU33	OTU28	-0.202734	0.01
OTU34	OTU269	0.20258	0
OTU13	OTU46	-0.202517	0.01
OTU87	OTU12	-0.202264	0.01
OTU8	OTU35	-0.202009	0
OTU40	OTU269	-0.201853	0
OTU1003	OTU43	-0.201758	0.01
OTU8	OTU32	-0.201717	0.01
OTU313	OTU58	-0.201653	0
OTU67	OTU11	-0.201648	0.01
OTU7	OTU26	0.201548	0.02
OTU61	OTU7	0.201484	0
OTU72	OTU46	0.201337	0
OTU29	OTU54	0.201198	0.01
OTU68	OTU85	0.200855	0
OTU7	OTU23	-0.200837	0.02
OTU28	OTU91	-0.20076	0
OTU63	OTU85	0.200758	0
OTU22	OTU546	-0.200671	0.02
OTU5	OTU72	0.200645	0
OTU87	OTU25	-0.200506	0
OTU58	OTU39	-0.200456	0
OTU2	OTU21	-0.200388	0.04
OTU87	OTU269	0.200288	0
OTU61	OTU216	-0.199953	0
OTU1073	OTU46	0.19979	0
OTU313	OTU22	-0.199663	0.02
OTU4	OTU21	0.199343	0.01
OTU22	OTU35	0.199283	0.01
OTU2	OTU128	-0.199217	0.02
OTU31	OTU12	0.198889	0.06
OTU70	OTU49	0.198606	0.01
OTU68	OTU57	0.198596	0
OTU247	OTU39	-0.198586	0.01
OTU10	OTU21	-0.198576	0.05
OTU34	OTU434	-0.198537	0.04
OTU2	OTU91	-0.198522	0.01
OTU1034	OTU103	-0.198412	0.02
OTU3	OTU31	-0.198411	0.02
OTU56	OTU53	0.198399	0
OTU31	OTU60	0.19835	0.04
OTU1073	OTU42	0.198176	0
OTU68	OTU546	-0.198131	0
OTU34	OTU74	0.198076	0.01
OTU12	OTU72	-0.198066	0
OTU111	OTU70	0.198016	0
OTU50	OTU21	0.197967	0
OTU13	OTU53	-0.19775	0.01
OTU42	OTU65	0.197731	0.01
OTU1138	OTU50	0.197714	0.03
OTU10	OTU31	-0.197628	0.03
OTU4	OTU24	0.197615	0.05
OTU67	OTU128	0.197577	0.01
OTU87	OTU42	0.197531	0
OTU76	OTU79	-0.197518	0
OTU1	OTU27	-0.197456	0.02
OTU34	OTU79	0.197329	0.01
OTU7	OTU46	0.197299	0.01
OTU39	OTU42	-0.197165	0
OTU10	OTU128	-0.197132	0
OTU21	OTU42	-0.197023	0
OTU62	OTU121	0.196847	0.02
OTU31	OTU73	-0.196786	0
OTU1073	OTU940	0.196706	0.01
OTU2	OTU103	-0.196615	0.02
OTU10	OTU407	0.196569	0.01
OTU247	OTU32	-0.196461	0
OTU1138	OTU74	-0.196242	0
OTU1033	OTU41	0.196099	0.01
OTU48	OTU75	-0.195987	0.02
OTU110	OTU73	-0.19569	0
OTU1003	OTU18	0.195582	0
OTU5	OTU50	-0.195295	0.02
OTU7	OTU21	-0.194838	0.01
OTU38	OTU91	-0.194811	0
OTU2	OTU30	0.194754	0.04
OTU34	OTU18	0.194602	0.02
OTU41	OTU65	0.194591	0
OTU63	OTU49	0.194562	0.01
OTU313	OTU111	-0.194407	0.01
OTU81	OTU23	-0.194283	0.01
OTU28	OTU546	-0.194251	0
OTU72	OTU23	-0.194234	0.03
OTU49	OTU71	-0.194162	0
OTU49	OTU56	-0.194095	0.01
OTU21	OTU45	0.193493	0
OTU5	OTU1	0.193492	0.03
OTU18	OTU54	-0.193482	0.01
OTU28	OTU11	0.193144	0.02
OTU7	OTU38	0.193022	0
OTU407	OTU81	-0.193014	0.02
OTU10	OTU60	-0.192964	0.01
OTU39	OTU79	-0.192896	0.01
OTU33	OTU91	0.1928	0.03
OTU10	OTU43	-0.192725	0.01
OTU33	OTU73	-0.192725	0.01
OTU47	OTU21	0.192674	0.04
OTU21	OTU37	0.19256	0.02
OTU26	OTU546	-0.192527	0
OTU4	OTU65	-0.192506	0
OTU61	OTU21	-0.19249	0
OTU13	OTU54	0.192406	0.03
OTU216	OTU42	-0.192228	0.01
OTU216	OTU74	-0.191995	0
OTU33	OTU81	-0.191992	0.01
OTU12	OTU546	0.191889	0.03
OTU1003	OTU53	0.191841	0.05
OTU1138	OTU35	0.191816	0.02
OTU12	OTU46	-0.191795	0
OTU5	OTU4	-0.191634	0.04
OTU313	OTU56	-0.191614	0.01
OTU87	OTU26	0.191469	0
OTU67	OTU45	0.19126	0.01
OTU63	OTU546	-0.190961	0.01
OTU407	OTU74	-0.190728	0
OTU34	OTU42	0.190526	0
OTU128	OTU121	0.190437	0.01
OTU35	OTU21	0.19042	0.03
OTU61	OTU75	-0.190328	0.01
OTU51	OTU40	-0.190181	0
OTU8	OTU37	-0.190104	0.08
OTU87	OTU75	-0.190085	0.01
OTU20	OTU46	-0.190041	0.01
OTU40	OTU216	0.189968	0.04
OTU407	OTU88	-0.189926	0
OTU1034	OTU21	-0.18989	0.03
OTU34	OTU49	-0.189795	0
OTU1034	OTU252	0.18975	0.02
OTU10	OTU103	-0.189662	0.02
OTU49	OTU45	0.189553	0
OTU88	OTU546	-0.189545	0
OTU5	OTU269	0.189468	0.02
OTU25	OTU79	0.189392	0.04
OTU34	OTU29	-0.189359	0
OTU29	OTU48	-0.189312	0
OTU1003	OTU37	-0.189245	0.01
OTU22	OTU91	-0.189223	0.01
OTU23	OTU960	0.189162	0.02
OTU59	OTU53	0.189097	0.03
OTU1	OTU91	-0.189052	0
OTU1003	OTU65	0.18903	0.01
OTU67	OTU74	-0.189016	0
OTU49	OTU85	0.188694	0.02
OTU407	OTU47	0.188682	0
OTU313	OTU74	-0.188637	0
OTU57	OTU49	-0.188576	0
OTU57	OTU11	-0.188433	0.01
OTU7	OTU269	0.188219	0.01
OTU34	OTU33	-0.188184	0.03
OTU4	OTU216	0.188044	0.06
OTU223	OTU91	0.187995	0.01
OTU57	OTU73	-0.187915	0
OTU54	OTU247	-0.187831	0
OTU5	OTU30	0.187604	0.03
OTU39	OTU84	-0.187537	0
OTU26	OTU27	-0.187338	0.06
OTU70	OTU91	-0.187095	0.01
OTU56	OTU43	-0.186996	0.01
OTU62	OTU53	-0.186765	0
OTU67	OTU72	-0.186713	0.02
OTU31	OTU42	-0.186673	0
OTU1003	OTU25	-0.186449	0.05
OTU212	OTU39	-0.186278	0
OTU66	OTU28	-0.186251	0
OTU6	OTU49	-0.186226	0.03
OTU8	OTU28	0.186024	0.02
OTU60	OTU62	-0.185986	0.01
OTU1003	OTU58	0.185964	0.02
OTU47	OTU54	0.185911	0.02
OTU1003	OTU59	0.185755	0.05
OTU56	OTU91	-0.185721	0.01
OTU8	OTU85	-0.185676	0.03
OTU33	OTU71	-0.185666	0
OTU47	OTU121	0.185634	0.01
OTU3	OTU313	-0.185553	0.07
OTU1138	OTU37	0.185374	0.03
OTU32	OTU53	-0.185349	0.01
OTU31	OTU38	-0.185247	0
OTU70	OTU32	-0.185202	0.01
OTU1073	OTU71	0.185145	0
OTU27	OTU62	0.184979	0.05
OTU216	OTU960	0.184903	0.01
OTU10	OTU34	0.184879	0.03
OTU31	OTU81	0.184842	0.03
OTU67	OTU88	0.184794	0.01
OTU128	OTU21	0.184783	0.01
OTU28	OTU269	0.184727	0.01
OTU96	OTU84	0.184604	0
OTU45	OTU85	0.184536	0.01
OTU76	OTU58	0.184503	0.01
OTU88	OTU75	-0.184497	0
OTU70	OTU58	0.184484	0.01
OTU70	OTU21	0.184283	0.03
OTU1033	OTU79	0.184132	0.03
OTU2	OTU110	-0.184103	0.01
OTU13	OTU223	0.184036	0.01
OTU22	OTU12	0.184008	0.02
OTU56	OTU23	-0.183924	0.01
OTU87	OTU940	-0.183917	0
OTU1033	OTU22	-0.183864	0.05
OTU940	OTU65	-0.183771	0
OTU41	OTU57	-0.183758	0.02
OTU76	OTU40	0.183672	0.04
OTU313	OTU61	-0.183546	0.01
OTU75	OTU32	0.183472	0.03
OTU62	OTU46	-0.183384	0.02
OTU103	OTU247	-0.183375	0.01
OTU8	OTU24	-0.183366	0.02
OTU10	OTU85	-0.183162	0.01
OTU31	OTU54	0.183083	0.04
OTU8	OTU71	0.183047	0.03
OTU1073	OTU85	-0.183023	0.01
OTU87	OTU434	-0.182956	0
OTU1138	OTU88	0.182896	0.02
OTU1034	OTU60	-0.182675	0.01
OTU111	OTU216	0.182538	0.02
OTU6	OTU21	-0.182511	0.03
OTU75	OTU62	0.182459	0.04
OTU1138	OTU28	-0.182457	0.02
OTU407	OTU27	0.182379	0.04
OTU31	OTU67	0.18229	0.01
OTU407	OTU65	-0.182255	0
OTU1033	OTU68	-0.182223	0.02
OTU8	OTU269	0.182221	0.01
OTU4	OTU39	0.182158	0.01
OTU28	OTU49	-0.181775	0.01
OTU1034	OTU40	-0.181596	0.02
OTU1033	OTU49	-0.181458	0.05
OTU87	OTU58	0.181306	0
OTU10	OTU111	-0.181264	0.01
OTU32	OTU59	-0.181209	0
OTU7	OTU27	-0.181204	0.01
OTU31	OTU74	-0.181195	0
OTU67	OTU247	-0.181135	0
OTU88	OTU20	-0.181017	0.02
OTU85	OTU39	0.180992	0.02
OTU407	OTU50	0.180829	0.04
OTU27	OTU25	0.180748	0.01
OTU8	OTU72	0.180416	0.03
OTU4	OTU50	0.180382	0.03
OTU269	OTU53	0.180377	0.01
OTU1003	OTU940	-0.180352	0.01
OTU31	OTU23	0.180336	0.03
OTU1073	OTU12	-0.180288	0.04
OTU10	OTU54	-0.180269	0.02
OTU2	OTU1138	-0.180262	0.03
OTU407	OTU56	-0.180249	0.04
OTU313	OTU88	-0.1802	0.01
OTU87	OTU53	0.180175	0.01
OTU103	OTU121	0.180088	0.01
OTU22	OTU58	-0.180088	0
OTU67	OTU23	0.180006	0.06
OTU75	OTU53	-0.179824	0.02
OTU407	OTU48	-0.179657	0.02
OTU31	OTU269	-0.179629	0.02
OTU30	OTU96	0.179499	0.03
OTU34	OTU67	-0.179376	0
OTU34	OTU41	0.179163	0.03
OTU21	OTU48	-0.179111	0
OTU13	OTU87	-0.17903	0.04
OTU51	OTU26	0.178898	0
OTU313	OTU434	0.178688	0.02
OTU21	OTU79	-0.178609	0
OTU56	OTU216	-0.178518	0
OTU29	OTU21	0.17842	0.06
OTU407	OTU73	-0.178362	0
OTU212	OTU91	-0.178345	0
OTU48	OTU37	-0.178226	0
OTU33	OTU46	-0.178115	0.01
OTU67	OTU56	-0.17809	0.02
OTU12	OTU32	0.178021	0.06
OTU1138	OTU84	-0.177588	0.01
OTU940	OTU11	-0.17721	0.01
OTU47	OTU68	-0.177081	0.02
OTU81	OTU27	-0.177075	0.01
OTU1033	OTU46	0.176974	0.03
OTU10	OTU110	-0.176818	0.03
OTU87	OTU111	0.176807	0
OTU87	OTU65	0.176747	0.01
OTU76	OTU216	-0.176747	0.01
OTU1138	OTU121	0.176412	0.03
OTU6	OTU40	-0.176252	0.14
OTU128	OTU71	-0.176118	0
OTU8	OTU67	-0.176053	0.04
OTU1003	OTU32	-0.176045	0.02
OTU33	OTU72	-0.175897	0.04
OTU12	OTU940	0.175866	0.04
OTU34	OTU212	0.175831	0.01
OTU49	OTU38	-0.17575	0
OTU76	OTU88	0.175649	0.02
OTU1034	OTU67	-0.175632	0.02
OTU34	OTU59	0.175609	0.03
OTU3	OTU22	-0.17553	0.02
OTU1073	OTU61	0.17538	0.01
OTU88	OTU42	0.175249	0
OTU54	OTU48	-0.175209	0
OTU1033	OTU103	-0.175142	0.05
OTU1073	OTU91	-0.175089	0.04
OTU10	OTU35	-0.175087	0.05
OTU68	OTU216	0.174821	0.04
OTU57	OTU62	0.174818	0.06
OTU1073	OTU111	-0.174787	0.04
OTU110	OTU269	-0.174774	0.01
OTU3	OTU91	-0.174588	0.06
OTU940	OTU18	-0.17454	0.02
OTU40	OTU62	0.174471	0.02
OTU70	OTU940	-0.174401	0.01
OTU61	OTU53	0.174387	0
OTU51	OTU70	0.174241	0.01
OTU12	OTU26	-0.17418	0.02
OTU31	OTU59	-0.174139	0
OTU24	OTU85	0.174054	0.02
OTU252	OTU35	-0.174033	0.03
OTU87	OTU45	0.173994	0.01
OTU1033	OTU26	-0.173923	0.03
OTU12	OTU53	-0.173835	0.02
OTU45	OTU25	-0.173814	0.04
OTU128	OTU73	-0.173791	0
OTU4	OTU247	-0.173714	0.03
OTU72	OTU59	0.173676	0.03
OTU21	OTU23	0.173673	0.07
OTU103	OTU11	-0.173523	0.03
OTU51	OTU72	0.173482	0
OTU67	OTU66	0.173444	0.03
OTU252	OTU70	-0.173381	0.01
OTU2	OTU46	0.17325	0.04
OTU8	OTU58	0.17319	0.01
OTU13	OTU30	0.173039	0.09
OTU47	OTU57	0.172921	0.04
OTU8	OTU42	0.172543	0.02
OTU91	OTU46	-0.172514	0.01
OTU6	OTU54	-0.172451	0.03
OTU26	OTU58	0.172412	0.03
OTU216	OTU48	-0.172396	0.01
OTU87	OTU62	-0.172395	0.03
OTU2	OTU26	-0.172058	0.04
OTU40	OTU42	-0.171982	0
OTU216	OTU59	-0.171971	0
OTU1138	OTU247	-0.171964	0.02
OTU67	OTU58	-0.171964	0.01
OTU103	OTU35	0.171905	0.04
OTU34	OTU121	-0.171706	0
OTU27	OTU56	-0.171627	0.02
OTU6	OTU75	-0.171622	0.04
OTU11	OTU62	-0.171609	0.02
OTU940	OTU49	-0.171466	0.01
OTU110	OTU18	-0.171402	0.03
OTU32	OTU39	0.171233	0.04
OTU63	OTU39	0.171191	0
OTU434	OTU546	0.171175	0.03
OTU88	OTU54	0.17114	0.03
OTU4	OTU43	0.171115	0.07
OTU33	OTU48	-0.171095	0.01
OTU67	OTU269	-0.171088	0
OTU6	OTU30	-0.170999	0.06
OTU54	OTU37	0.170826	0.03
OTU18	OTU49	-0.17074	0.03
OTU50	OTU56	-0.170728	0.02
OTU5	OTU20	-0.170669	0.06
OTU21	OTU85	0.170653	0.02
OTU70	OTU50	-0.170473	0.01
OTU76	OTU35	-0.170341	0
OTU18	OTU23	-0.170143	0.06
OTU1	OTU49	-0.170062	0.04
OTU24	OTU66	0.169813	0.04
OTU252	OTU216	-0.169741	0.03
OTU4	OTU11	-0.169611	0.03
OTU21	OTU65	-0.169549	0
OTU41	OTU88	0.169549	0.02
OTU18	OTU32	-0.169251	0.06
OTU28	OTU57	-0.169234	0.01
OTU40	OTU48	-0.169193	0.01
OTU407	OTU60	-0.169178	0.04
OTU41	OTU252	0.169012	0.01
OTU110	OTU50	0.16885	0.05
OTU34	OTU53	0.168781	0.05
OTU18	OTU247	0.168723	0.06
OTU54	OTU65	-0.168673	0
OTU2	OTU49	-0.168502	0.06
OTU10	OTU96	-0.168497	0.02
OTU1003	OTU40	-0.168488	0.04
OTU88	OTU65	0.16847	0
OTU51	OTU88	0.168405	0
OTU313	OTU59	-0.168395	0
OTU111	OTU49	0.168373	0.02
OTU1	OTU40	-0.16836	0.04
OTU88	OTU50	-0.168354	0
OTU1138	OTU38	-0.168288	0.01
OTU63	OTU128	0.168015	0
OTU1033	OTU110	-0.167922	0.02
OTU18	OTU121	-0.167862	0.01
OTU1073	OTU73	0.167678	0
OTU6	OTU407	0.167667	0.05
OTU12	OTU84	-0.167508	0.02
OTU31	OTU28	-0.167459	0.01
OTU1033	OTU62	-0.167417	0.03
OTU30	OTU960	-0.167387	0.04
OTU407	OTU38	-0.16721	0.01
OTU72	OTU48	0.167164	0.04
OTU67	OTU65	-0.167104	0
OTU1	OTU76	0.167053	0.02
OTU40	OTU247	-0.167027	0.01
OTU21	OTU84	-0.16701	0.02
OTU68	OTU25	0.167005	0.02
OTU75	OTU960	-0.166915	0.04
OTU31	OTU72	-0.166888	0
OTU313	OTU38	-0.166854	0
OTU1034	OTU75	-0.166682	0.03
OTU21	OTU247	-0.166522	0.02
OTU47	OTU940	0.166513	0.05
OTU61	OTU72	0.166509	0
OTU56	OTU37	-0.166472	0.01
OTU68	OTU223	-0.166362	0.02
OTU3	OTU81	0.166357	0.05
OTU110	OTU65	-0.166118	0
OTU960	OTU65	0.166101	0
OTU72	OTU546	-0.166097	0.01
OTU1138	OTU18	-0.166051	0.05
OTU2	OTU85	-0.166039	0.02
OTU3	OTU546	-0.165981	0.03
OTU88	OTU11	0.165939	0.01
OTU61	OTU87	0.165869	0
OTU8	OTU110	-0.165833	0.04
OTU111	OTU128	0.165792	0.01
OTU1033	OTU216	-0.165753	0.05
OTU103	OTU50	0.165743	0.05
OTU12	OTU1138	0.16574	0.02
OTU247	OTU546	-0.165669	0.02
OTU1	OTU30	-0.165664	0.04
OTU96	OTU79	0.16546	0.03
OTU4	OTU27	0.165233	0.08
OTU35	OTU85	0.165199	0.04
OTU35	OTU38	-0.165195	0.01
OTU407	OTU71	-0.165145	0
OTU31	OTU88	0.165114	0.02
OTU51	OTU110	-0.165095	0.02
OTU67	OTU46	-0.164979	0.01
OTU2	OTU24	-0.164913	0.04
OTU88	OTU63	0.164862	0.04
OTU30	OTU37	0.164652	0.09
OTU20	OTU960	0.164647	0.02
OTU2	OTU43	-0.164523	0.02
OTU61	OTU407	-0.164314	0.01
OTU85	OTU84	-0.16422	0
OTU57	OTU43	0.164097	0.05
OTU5	OTU24	-0.164019	0.04
OTU5	OTU58	0.164015	0.01
OTU940	OTU45	-0.163995	0.01
OTU1073	OTU20	-0.163735	0.02
OTU68	OTU50	-0.163659	0.02
OTU57	OTU65	-0.163614	0.01
OTU1138	OTU42	-0.163603	0
OTU4	OTU49	0.163524	0.07
OTU24	OTU103	0.163523	0.03
OTU32	OTU91	0.163486	0.04
OTU3	OTU1138	-0.163454	0.07
OTU58	OTU79	-0.163191	0.01
OTU110	OTU59	-0.163107	0
OTU47	OTU110	0.162878	0.03
OTU1073	OTU13	-0.162798	0.04
OTU61	OTU67	-0.162695	0.02
OTU41	OTU85	-0.162667	0.02
OTU26	OTU30	-0.162502	0.01
OTU34	OTU48	0.16248	0.04
OTU48	OTU62	-0.162454	0.02
OTU6	OTU128	-0.162432	0.06
OTU40	OTU60	0.162325	0.03
OTU33	OTU75	0.162242	0.02
OTU45	OTU434	-0.162225	0.04
OTU35	OTU49	0.16221	0.06
OTU71	OTU53	0.1621	0.01
OTU51	OTU1073	0.161774	0.04
OTU13	OTU1138	0.161683	0.13
OTU88	OTU79	-0.161637	0.04
OTU29	OTU60	-0.161522	0.05
OTU103	OTU85	0.161521	0.03
OTU252	OTU223	0.161467	0.03
OTU313	OTU42	-0.161445	0
OTU34	OTU247	0.161138	0.04
OTU87	OTU43	-0.161093	0.04
OTU56	OTU62	-0.161065	0.02
OTU1034	OTU35	-0.160988	0.03
OTU67	OTU20	0.160985	0.09
OTU41	OTU18	0.160982	0.02
OTU5	OTU34	0.160932	0.03
OTU128	OTU20	0.160869	0.04
OTU88	OTU223	-0.160843	0.02
OTU1	OTU33	-0.160835	0.06
OTU8	OTU1033	0.160758	0.06
OTU50	OTU75	0.160741	0.02
OTU3	OTU252	0.160435	0.04
OTU6	OTU60	-0.160374	0.06
OTU87	OTU70	0.160256	0
OTU407	OTU22	-0.160115	0.07
OTU103	OTU18	-0.160099	0.03
OTU88	OTU26	0.15989	0.06
OTU4	OTU84	-0.159861	0.03
OTU66	OTU43	0.159855	0.09
OTU72	OTU32	-0.159771	0.05
OTU5	OTU13	-0.159769	0.06
OTU58	OTU91	-0.159727	0.02
OTU25	OTU71	-0.15957	0.01
OTU1003	OTU546	-0.159562	0.06
OTU111	OTU223	-0.159546	0.01
OTU26	OTU11	0.159477	0.05
OTU313	OTU68	-0.159467	0.05
OTU26	OTU434	-0.159362	0.04
OTU6	OTU41	0.159358	0.07
OTU34	OTU30	-0.159281	0
OTU103	OTU37	0.159177	0.05
OTU87	OTU247	0.159176	0
OTU1003	OTU51	0.159167	0.02
OTU11	OTU53	0.159045	0.03
OTU66	OTU35	0.159042	0.05
OTU40	OTU128	0.158923	0.02
OTU8	OTU87	0.158859	0.02
OTU1073	OTU37	-0.158793	0.04
OTU216	OTU62	0.158781	0.06
OTU1033	OTU60	-0.15876	0.02
OTU103	OTU79	-0.158753	0.02
OTU1138	OTU56	-0.158684	0.01
OTU27	OTU30	0.158558	0.05
OTU128	OTU43	0.158534	0.05
OTU61	OTU110	-0.158366	0
OTU30	OTU73	-0.158362	0
OTU40	OTU79	-0.158321	0.02
OTU68	OTU65	0.15831	0.02
OTU1034	OTU43	-0.15826	0.04
OTU1	OTU252	0.158095	0.02
OTU66	OTU54	0.157999	0.05
OTU7	OTU48	0.157991	0.02
OTU6	OTU24	-0.157984	0.11
OTU4	OTU8	-0.157915	0.03
OTU12	OTU40	0.157837	0.05
OTU1034	OTU111	-0.157808	0.03
OTU546	OTU73	-0.157736	0
OTU252	OTU1138	-0.157713	0.06
OTU434	OTU46	-0.157705	0.06
OTU24	OTU56	-0.15764	0.04
OTU67	OTU53	-0.157621	0.02
OTU5	OTU6	0.157571	0.06
OTU313	OTU62	0.157419	0.03
OTU252	OTU434	-0.157412	0.05
OTU5	OTU22	-0.157381	0.08
OTU28	OTU65	0.157325	0
OTU60	OTU37	-0.157303	0.04
OTU7	OTU40	-0.15728	0.06
OTU1034	OTU940	0.157254	0.05
OTU34	OTU110	-0.157223	0.01
OTU51	OTU940	-0.157151	0.02
OTU8	OTU31	-0.157137	0.06
OTU33	OTU45	-0.156754	0.02
OTU56	OTU84	0.156742	0.04
OTU407	OTU23	0.156672	0.06
OTU61	OTU56	0.156583	0
OTU1033	OTU54	-0.156528	0.09
OTU31	OTU247	-0.15633	0.02
OTU313	OTU35	0.15632	0.04
OTU61	OTU32	-0.15601	0.03
OTU67	OTU960	-0.155999	0.04
OTU67	OTU29	0.155994	0.02
OTU70	OTU65	0.155911	0.01
OTU103	OTU38	-0.155836	0
OTU313	OTU103	-0.155788	0.06
OTU407	OTU91	0.155732	0.07
OTU31	OTU128	0.155711	0.04
OTU27	OTU91	0.155626	0.02
OTU110	OTU74	-0.155567	0
OTU66	OTU37	0.155392	0.05
OTU72	OTU30	-0.155316	0.04
OTU216	OTU43	0.154936	0.11
OTU57	OTU79	0.154898	0.03
OTU6	OTU68	-0.154725	0.05
OTU8	OTU1034	0.154494	0.06
OTU252	OTU111	-0.154463	0.01
OTU66	OTU49	0.154413	0.02
OTU6	OTU46	0.154363	0.05
OTU76	OTU30	-0.154287	0.03
OTU6	OTU43	-0.154086	0.03
OTU2	OTU54	-0.153975	0.1
OTU8	OTU11	0.153879	0.05
OTU68	OTU59	0.153802	0
OTU5	OTU87	0.153796	0.04
OTU22	OTU76	-0.153727	0.04
OTU5	OTU85	-0.153528	0.04
OTU5	OTU42	0.153443	0.02
OTU49	OTU59	-0.153313	0
OTU1073	OTU7	0.153293	0.04
OTU24	OTU18	-0.153266	0.04
OTU313	OTU7	-0.153213	0.04
OTU121	OTU53	-0.153102	0
OTU72	OTU42	0.153098	0
OTU91	OTU42	-0.15305	0
OTU434	OTU84	-0.152964	0.01
OTU8	OTU20	-0.152904	0.04
OTU34	OTU11	0.152876	0.04
[truncated: 2,373 more rows]

## Sheet: Controls
Control NPS
Var1	Var2	Correlation	p
OTU6	OTU1033	0.756791	0
OTU5	OTU8	0.721524	0
OTU1033	OTU1073	0.679028	0
OTU6	OTU1073	0.638684	0
OTU4	OTU407	0.635862	0
OTU8	OTU798	0.610043	0
OTU1003	OTU3	0.595286	0
OTU1034	OTU407	0.546651	0
OTU5	OTU798	0.519523	0
OTU4	OTU1034	0.499445	0
OTU51	OTU61	0.494247	0
OTU1	OTU7	0.489647	0
OTU12	OTU20	0.462641	0
OTU1138	OTU21	0.442282	0
OTU1003	OTU247	0.441237	0
OTU3	OTU212	0.438696	0
OTU103	OTU49	0.427106	0
OTU6	OTU33	0.426678	0
OTU31	OTU70	0.426478	0
OTU61	OTU41	0.425264	0
OTU1138	OTU49	0.414857	0
OTU51	OTU41	0.404295	0
OTU3	OTU247	0.401835	0
OTU103	OTU40	0.395155	0
OTU103	OTU21	0.394202	0
OTU1138	OTU40	0.394198	0
OTU21	OTU49	0.391748	0
OTU434	OTU43	0.391344	0
OTU12	OTU40	0.391154	0
OTU1138	OTU54	0.388989	0
OTU31	OTU88	0.378218	0
OTU19	OTU112	0.372204	0
OTU67	OTU43	0.369181	0
OTU12	OTU434	0.363056	0
OTU40	OTU49	0.360274	0
OTU49	OTU43	0.359132	0
OTU31	OTU103	0.352216	0
OTU67	OTU103	0.351997	0
OTU67	OTU21	0.349309	0
OTU49	OTU54	0.348762	0
OTU12	OTU27	0.344776	0
OTU51	OTU434	-0.343389	0
OTU12	OTU43	0.343039	0
OTU40	OTU21	0.341204	0
OTU12	OTU49	0.337608	0
OTU1138	OTU103	0.337201	0
OTU67	OTU49	0.330887	0
OTU12	OTU103	0.327556	0
OTU21	OTU43	0.322522	0
OTU54	OTU43	0.322207	0
OTU24	OTU35	0.320453	0
OTU24	OTU23	0.317191	0
OTU2	OTU1034	0.315806	0
OTU1138	OTU43	0.312682	0
OTU1	OTU12	-0.310246	0
OTU103	OTU434	0.308055	0
OTU51	OTU12	-0.306797	0
OTU51	OTU49	-0.306687	0
OTU31	OTU20	0.298722	0
OTU49	OTU434	0.295254	0.01
OTU40	OTU434	0.294809	0
OTU31	OTU87	0.293719	0
OTU61	OTU434	-0.293198	0
OTU1003	OTU212	0.292585	0
OTU13	OTU12	0.291306	0
OTU21	OTU54	0.29119	0
OTU35	OTU434	0.28925	0
OTU21	OTU434	0.288743	0
OTU4	OTU13	0.288284	0.01
OTU43	OTU39	0.28509	0
OTU12	OTU42	-0.284845	0
OTU31	OTU12	0.282409	0
OTU24	OTU20	0.280841	0
OTU35	OTU43	0.278792	0
OTU4	OTU3	-0.277416	0
OTU29	OTU25	0.27738	0
OTU2	OTU7	0.276241	0
OTU19	OTU133	0.276176	0
OTU20	OTU27	0.275044	0
OTU61	OTU49	-0.274509	0
OTU13	OTU27	0.274414	0
OTU133	OTU112	0.274321	0
OTU103	OTU43	0.274036	0
OTU29	OTU37	0.273472	0
OTU31	OTU40	0.273021	0
OTU3	OTU407	-0.272625	0.01
OTU23	OTU43	0.272326	0
OTU131	OTU14	0.268932	0
OTU40	OTU20	0.268667	0
OTU70	OTU103	0.268075	0
OTU67	OTU1138	0.267285	0
OTU36	OTU58	0.267035	0
OTU25	OTU37	0.265346	0
OTU131	OTU11	0.265053	0
OTU77	OTU434	-0.264237	0
OTU1	OTU212	0.263834	0
OTU24	OTU12	0.263159	0
OTU1	OTU798	0.261911	0
OTU61	OTU40	-0.261735	0
OTU36	OTU247	0.261453	0
OTU47	OTU25	0.26039	0
OTU40	OTU27	0.260101	0
OTU12	OTU212	-0.259837	0
OTU4	OTU12	0.259199	0
OTU103	OTU52	-0.258978	0
OTU10	OTU51	0.258626	0
OTU41	OTU55	0.258192	0
OTU67	OTU40	0.258107	0
OTU51	OTU40	-0.257828	0
OTU27	OTU62	0.257712	0
OTU51	OTU43	-0.25604	0
OTU77	OTU43	-0.255938	0
OTU51	OTU103	-0.254523	0
OTU12	OTU1138	0.253935	0
OTU2	OTU11	-0.253796	0
OTU40	OTU54	0.252437	0
OTU12	OTU9	-0.252393	0
OTU103	OTU54	0.252361	0
OTU1033	OTU33	0.251395	0
OTU87	OTU88	0.251331	0
OTU67	OTU9	-0.250796	0
OTU12	OTU21	0.250639	0
OTU13	OTU77	-0.250256	0
OTU5	OTU2	0.249849	0
OTU1138	OTU42	-0.249838	0
OTU27	OTU434	0.249376	0
OTU1073	OTU33	0.248691	0
OTU61	OTU103	-0.247309	0
OTU6	OTU8	-0.247273	0
OTU1	OTU40	-0.246995	0
OTU2	OTU35	-0.246506	0.01
OTU434	OTU54	0.246343	0
OTU20	OTU434	0.246212	0
OTU61	OTU1138	-0.246016	0
OTU1138	OTU52	-0.242793	0
OTU3	OTU15	0.242324	0
OTU10	OTU1033	0.241978	0.02
OTU37	OTU46	0.241966	0.01
OTU87	OTU103	0.241454	0
OTU24	OTU43	0.241169	0.01
OTU67	OTU12	0.240887	0
OTU21	OTU9	-0.240592	0
OTU13	OTU434	0.240231	0
OTU3	OTU36	0.239769	0
OTU5	OTU48	0.239176	0
OTU10	OTU61	0.238519	0
OTU21	OTU52	-0.2377	0
OTU3	OTU13	-0.23758	0
OTU1	OTU434	-0.237513	0
OTU212	OTU43	-0.237051	0
OTU10	OTU40	-0.235149	0
OTU12	OTU112	-0.235124	0
OTU111	OTU70	0.234964	0
OTU131	OTU110	-0.23471	0
OTU2	OTU43	-0.234702	0.01
OTU434	OTU23	0.234585	0
OTU61	OTU43	-0.233747	0
OTU40	OTU43	0.233647	0.01
OTU47	OTU46	0.23348	0
OTU1138	OTU434	0.232717	0
OTU61	OTU21	-0.231917	0
OTU1138	OTU20	0.23136	0
OTU76	OTU70	0.230902	0
OTU11	OTU212	0.230783	0
OTU27	OTU43	0.230273	0.02
OTU103	OTU20	0.230064	0
OTU798	OTU12	-0.228942	0
OTU19	OTU12	-0.227994	0
OTU11	OTU14	0.227991	0
OTU20	OTU43	0.227141	0
OTU798	OTU11	0.22627	0
OTU31	OTU21	0.226141	0
OTU6	OTU103	-0.226034	0
OTU1	OTU103	-0.225654	0
OTU87	OTU70	0.22545	0
OTU51	OTU23	-0.224631	0
OTU20	OTU52	-0.223389	0
OTU35	OTU23	0.223023	0
OTU24	OTU434	0.22286	0
OTU13	OTU24	0.221878	0
OTU12	OTU15	-0.221494	0
OTU30	OTU133	0.221303	0
OTU67	OTU434	0.220891	0
OTU3	OTU1034	-0.219841	0
OTU27	OTU15	-0.219681	0
OTU70	OTU40	0.219271	0
OTU5	OTU15	0.21882	0
OTU5	OTU4	-0.218702	0
OTU24	OTU112	-0.21865	0
OTU12	OTU55	-0.218595	0
OTU2	OTU24	-0.218539	0.02
OTU20	OTU23	0.218237	0
OTU7	OTU112	0.217317	0
OTU434	OTU9	-0.216604	0
OTU61	OTU77	0.216049	0
OTU7	OTU1138	-0.215841	0
OTU1003	OTU1034	-0.215787	0
OTU7	OTU9	0.215783	0
OTU70	OTU20	0.215152	0.01
OTU61	OTU54	-0.215097	0
OTU4	OTU20	0.214822	0
OTU1034	OTU11	-0.214626	0
OTU1	OTU11	0.214248	0.02
OTU103	OTU88	0.213276	0
OTU1	OTU70	-0.213053	0
OTU3	OTU1	0.212916	0.02
OTU27	OTU23	0.212639	0.01
OTU24	OTU40	0.212449	0.02
OTU61	OTU12	-0.211999	0.01
OTU1	OTU58	0.211645	0.01
OTU6	OTU42	0.211549	0.01
OTU20	OTU212	-0.211425	0
OTU6	OTU52	0.211235	0
OTU87	OTU29	-0.211207	0
OTU1034	OTU212	-0.210424	0
OTU247	OTU212	0.209865	0
OTU13	OTU20	0.209613	0
OTU103	OTU15	-0.209312	0
OTU35	OTU77	-0.209243	0
OTU6	OTU10	0.208597	0
OTU407	OTU13	0.20852	0.03
OTU70	OTU88	0.208234	0
OTU67	OTU54	0.208111	0.01
OTU1138	OTU133	-0.207826	0.01
OTU2	OTU1033	0.207813	0
OTU40	OTU216	0.207641	0.01
OTU4	OTU31	0.207194	0.01
OTU4	OTU22	0.206879	0
OTU19	OTU43	-0.20657	0
OTU13	OTU87	-0.206106	0
OTU434	OTU62	0.206062	0.01
OTU19	OTU103	-0.205739	0
OTU1138	OTU9	-0.205119	0
OTU1033	OTU32	0.204865	0
OTU24	OTU77	-0.204478	0
OTU57	OTU25	0.204364	0
OTU103	OTU27	0.204024	0
OTU40	OTU52	-0.203911	0
OTU12	OTU52	-0.203727	0
OTU43	OTU112	-0.203576	0
OTU35	OTU14	-0.20343	0
OTU27	OTU58	-0.203271	0
OTU1073	OTU20	-0.203117	0
OTU36	OTU133	0.202995	0
OTU24	OTU216	0.202666	0
OTU1	OTU9	0.202556	0
OTU1073	OTU40	-0.201403	0
OTU212	OTU9	0.201281	0
OTU1003	OTU43	-0.200773	0
OTU61	OTU42	0.200702	0
OTU31	OTU46	-0.200621	0
OTU41	OTU24	-0.200459	0.01
OTU277	OTU247	0.199988	0.01
OTU51	OTU54	-0.199869	0
OTU13	OTU23	0.199398	0
OTU58	OTU62	-0.199206	0
OTU41	OTU434	-0.199068	0
OTU7	OTU43	-0.198289	0
OTU83	OTU22	-0.198253	0
OTU29	OTU32	0.197933	0.01
OTU19	OTU24	-0.197933	0
OTU27	OTU212	-0.197464	0.01
OTU15	OTU14	0.197117	0
OTU22	OTU75	0.196842	0.01
OTU47	OTU37	0.196669	0
OTU36	OTU19	0.196545	0
OTU1	OTU49	-0.196516	0
OTU61	OTU35	-0.196497	0
OTU6	OTU31	-0.196393	0.01
OTU12	OTU14	-0.196392	0
OTU7	OTU67	-0.196291	0
OTU3	OTU7	0.196133	0.01
OTU6	OTU1138	-0.195871	0.04
OTU29	OTU58	-0.195866	0
OTU103	OTU9	-0.195449	0
OTU103	OTU42	-0.194317	0
OTU1033	OTU46	0.193627	0
OTU36	OTU11	0.19343	0
OTU21	OTU42	-0.193372	0
OTU61	OTU20	-0.193136	0.01
OTU61	OTU19	0.193046	0
OTU41	OTU112	0.192903	0
OTU13	OTU40	0.192754	0
OTU133	OTU11	0.192271	0
OTU6	OTU49	-0.192213	0
OTU1003	OTU407	-0.191906	0.02
OTU4	OTU42	-0.19109	0
OTU58	OTU11	0.190934	0
OTU5	OTU1003	-0.190584	0.01
OTU19	OTU247	0.190475	0
OTU2	OTU54	-0.19046	0.01
OTU6	OTU61	0.190273	0
OTU83	OTU247	0.190181	0.01
OTU6	OTU40	-0.190015	0.03
OTU40	OTU15	-0.189993	0
OTU58	OTU434	-0.189891	0
OTU47	OTU57	0.189267	0
OTU24	OTU212	-0.189224	0
OTU49	OTU9	-0.189146	0
OTU1033	OTU52	0.188996	0
OTU12	OTU23	0.188628	0
OTU49	OTU52	-0.188592	0
OTU25	OTU46	0.188039	0
OTU23	OTU14	-0.187936	0
OTU20	OTU42	-0.187929	0
OTU32	OTU46	0.187234	0.01
OTU4	OTU1003	-0.187233	0.02
OTU51	OTU67	-0.187147	0
OTU5	OTU6	-0.186927	0.03
OTU1138	OTU112	-0.186666	0
OTU212	OTU62	-0.186625	0
OTU1033	OTU40	-0.186542	0
OTU88	OTU32	-0.186449	0
OTU9	OTU39	-0.186434	0
OTU47	OTU43	0.186348	0.01
OTU5	OTU83	0.186282	0
OTU1073	OTU42	0.186173	0
OTU12	OTU133	-0.18593	0.01
OTU51	OTU19	0.185926	0
OTU434	OTU52	-0.18588	0
OTU47	OTU23	0.185743	0
OTU29	OTU46	0.185228	0
OTU9	OTU43	-0.185053	0
OTU13	OTU88	-0.184895	0
OTU7	OTU35	-0.184746	0.02
OTU212	OTU112	0.184624	0
OTU35	OTU25	0.184593	0.01
OTU1	OTU21	-0.184394	0.04
OTU76	OTU111	0.183824	0.01
OTU7	OTU434	-0.183546	0
OTU62	OTU43	0.183375	0
OTU133	OTU39	-0.182706	0
OTU5	OTU57	-0.182439	0
OTU23	OTU39	0.182348	0.02
OTU1003	OTU36	0.182346	0.01
OTU434	OTU75	0.181733	0
OTU40	OTU23	0.181593	0
OTU13	OTU36	-0.181592	0
OTU19	OTU27	-0.181586	0
OTU22	OTU15	-0.181532	0
OTU41	OTU12	-0.181326	0
OTU1	OTU112	0.181035	0.01
OTU3	OTU27	-0.181001	0
OTU2	OTU8	0.180899	0.03
OTU27	OTU216	0.180782	0
OTU798	OTU14	0.180777	0
OTU10	OTU1073	0.180734	0
OTU51	OTU24	-0.18043	0
OTU1	OTU43	-0.180282	0.04
OTU1138	OTU35	0.180204	0.03
OTU3	OTU277	0.180078	0.01
OTU1033	OTU11	-0.179937	0.02
OTU10	OTU103	-0.179869	0.01
OTU1073	OTU1138	-0.179865	0.02
OTU1073	OTU103	-0.179827	0.01
OTU83	OTU798	0.179799	0.04
OTU58	OTU25	-0.179786	0
OTU51	OTU77	0.179653	0
OTU434	OTU212	-0.179627	0
OTU27	OTU14	-0.17959	0
OTU434	OTU25	0.179508	0.01
OTU55	OTU133	0.179422	0.02
OTU6	OTU46	0.179138	0
OTU31	OTU1138	0.178841	0.02
OTU3	OTU19	0.178259	0
OTU19	OTU434	-0.17823	0
OTU24	OTU27	0.178177	0.03
OTU51	OTU1138	-0.177779	0
OTU8	OTU33	-0.177729	0.02
OTU13	OTU11	-0.177548	0.03
OTU12	OTU70	0.177546	0.01
OTU212	OTU14	0.177454	0
OTU434	OTU15	-0.177148	0
OTU4	OTU15	-0.177018	0
OTU5	OTU47	-0.176578	0
OTU23	OTU25	0.176501	0
OTU1	OTU14	0.176281	0
OTU41	OTU19	0.176089	0
OTU83	OTU58	0.176048	0
OTU1138	OTU27	0.176045	0.04
OTU32	OTU37	0.175164	0.01
OTU10	OTU216	-0.174901	0
OTU58	OTU212	0.174404	0
OTU25	OTU32	0.174398	0
OTU12	OTU54	0.174256	0.04
OTU1073	OTU52	0.174149	0
OTU1	OTU67	-0.174145	0.01
OTU1033	OTU31	-0.174077	0.02
OTU27	OTU52	-0.174027	0
OTU40	OTU42	-0.17385	0
OTU36	OTU110	-0.17357	0
OTU133	OTU212	0.173564	0
OTU131	OTU47	-0.173437	0
OTU20	OTU49	0.172558	0
OTU23	OTU62	0.172538	0
OTU1138	OTU70	0.172505	0.02
OTU49	OTU15	-0.1725	0
OTU31	OTU112	-0.172472	0.01
OTU11	OTU62	-0.172407	0.01
OTU20	OTU9	-0.172378	0
OTU1073	OTU46	0.172326	0.01
OTU131	OTU35	-0.172212	0.01
OTU61	OTU23	-0.172187	0
OTU13	OTU48	-0.17174	0.02
OTU51	OTU21	-0.171606	0
OTU51	OTU35	-0.171506	0
OTU61	OTU24	-0.171455	0.01
OTU7	OTU19	0.171418	0.02
OTU4	OTU212	-0.171385	0.01
OTU13	OTU58	-0.171178	0.03
OTU20	OTU216	0.170873	0.01
OTU35	OTU54	0.17087	0.01
OTU31	OTU15	-0.170732	0
OTU6	OTU11	-0.170523	0.01
OTU21	OTU112	-0.170507	0
OTU13	OTU15	-0.170469	0
OTU2	OTU58	-0.170257	0.03
OTU103	OTU46	-0.170157	0
OTU7	OTU212	0.170116	0
OTU3	OTU111	-0.169958	0.01
OTU7	OTU24	-0.169888	0
OTU6	OTU57	0.16971	0.01
OTU277	OTU434	-0.169392	0
OTU19	OTU110	-0.169312	0
OTU1034	OTU36	-0.169173	0
OTU21	OTU39	0.168956	0.01
OTU434	OTU42	-0.168715	0
OTU111	OTU247	-0.168533	0
OTU2	OTU55	-0.1685	0.04
OTU24	OTU42	-0.168391	0
OTU49	OTU112	-0.168129	0
OTU36	OTU24	-0.168066	0
OTU30	OTU43	-0.168061	0
OTU61	OTU112	0.167701	0
OTU3	OTU434	-0.167479	0.02
OTU19	OTU14	0.167205	0
OTU47	OTU39	0.167127	0
OTU1138	OTU216	0.166933	0.02
OTU47	OTU62	0.166841	0.02
OTU51	OTU58	0.16662	0.01
OTU47	OTU434	0.166586	0.01
OTU19	OTU1138	-0.166543	0.01
OTU407	OTU22	0.166534	0
OTU27	OTU21	0.166449	0.02
OTU13	OTU277	-0.166442	0
OTU133	OTU43	-0.166223	0
OTU88	OTU21	0.166008	0.01
OTU27	OTU112	-0.166004	0.01
OTU87	OTU46	-0.165848	0
OTU36	OTU434	-0.165344	0.01
OTU61	OTU13	-0.165176	0.02
OTU15	OTU54	-0.165043	0
OTU19	OTU15	0.164953	0
OTU67	OTU52	-0.164871	0
OTU15	OTU43	-0.164731	0
OTU36	OTU212	0.164321	0
OTU3	OTU11	0.16417	0.04
OTU4	OTU33	0.16406	0.01
OTU55	OTU112	0.163907	0
OTU1	OTU20	-0.16382	0.01
OTU88	OTU112	-0.163724	0
OTU3	OTU83	0.163569	0
OTU27	OTU49	0.163322	0.03
OTU67	OTU277	-0.163192	0
OTU3	OTU24	-0.162893	0.06
OTU1034	OTU58	-0.162842	0.02
OTU31	OTU111	0.162796	0
OTU35	OTU27	0.162608	0.01
OTU83	OTU434	-0.162535	0
OTU1	OTU35	-0.162509	0.02
OTU1073	OTU49	-0.162429	0.02
OTU4	OTU35	0.162179	0.04
OTU407	OTU798	0.162143	0.03
OTU112	OTU42	0.161937	0
OTU4	OTU70	0.161896	0.03
OTU29	OTU212	-0.161753	0.01
OTU8	OTU216	-0.161734	0.02
OTU47	OTU27	0.16165	0.03
OTU4	OTU36	-0.161588	0.01
OTU35	OTU29	0.161323	0.01
OTU27	OTU42	-0.161278	0
OTU798	OTU47	-0.161138	0
OTU51	OTU22	-0.161064	0
OTU277	OTU52	0.160957	0.01
OTU1	OTU75	-0.160746	0.03
OTU1034	OTU133	-0.160579	0
OTU87	OTU40	0.160572	0.03
OTU31	OTU212	-0.160534	0
OTU3	OTU70	-0.160421	0.04
OTU407	OTU110	0.160356	0.01
OTU131	OTU23	-0.160285	0.01
OTU4	OTU1033	-0.160188	0.03
OTU10	OTU67	-0.160147	0.01
OTU1	OTU19	0.160106	0
OTU5	OTU14	0.160064	0
OTU36	OTU23	-0.1598	0.02
OTU12	OTU62	0.159534	0.01
OTU36	OTU25	-0.159521	0
OTU10	OTU1034	0.159401	0.03
OTU7	OTU49	-0.159255	0.02
OTU19	OTU54	-0.159019	0
OTU407	OTU36	-0.158735	0.01
OTU77	OTU15	0.158617	0.01
OTU51	OTU27	-0.158597	0.04
OTU42	OTU52	0.158546	0.03
OTU6	OTU43	-0.15839	0.03
OTU8	OTU277	0.158029	0.01
OTU55	OTU58	0.158004	0.02
OTU40	OTU46	-0.157954	0
OTU67	OTU27	0.157954	0.02
OTU434	OTU39	0.157881	0
OTU47	OTU35	0.157619	0.03
OTU24	OTU14	-0.157505	0
OTU57	OTU46	0.157279	0
OTU1033	OTU103	-0.157176	0.04
OTU30	OTU62	-0.157155	0
OTU277	OTU27	-0.15703	0
OTU12	OTU58	-0.156995	0.01
OTU43	OTU52	-0.15694	0
OTU6	OTU21	-0.156889	0.04
OTU1033	OTU42	0.156732	0
OTU4	OTU277	-0.156725	0.02
OTU48	OTU14	0.156628	0
OTU131	OTU62	-0.156624	0
OTU1003	OTU87	0.156554	0
OTU103	OTU112	-0.156374	0.01
OTU19	OTU39	-0.156277	0
OTU2	OTU1073	0.15577	0.01
OTU1	OTU1034	0.155705	0.03
OTU1138	OTU277	-0.155634	0
OTU10	OTU43	-0.155536	0.02
OTU13	OTU62	0.155512	0.04
OTU4	OTU24	0.155498	0.07
OTU3	OTU43	-0.15541	0.02
OTU4	OTU43	0.154944	0.04
OTU61	OTU30	0.154899	0
OTU1073	OTU31	-0.154771	0
OTU36	OTU14	0.153902	0.01
OTU11	OTU15	0.153449	0
OTU41	OTU40	-0.153281	0
OTU36	OTU12	-0.153037	0.02
OTU57	OTU37	0.153008	0
OTU62	OTU14	-0.152872	0
OTU2	OTU23	-0.152668	0.03
OTU4	OTU48	-0.152574	0.03
OTU12	OTU35	0.152569	0.03
OTU24	OTU49	0.15256	0.01
OTU55	OTU32	-0.152332	0
OTU54	OTU112	-0.152236	0
OTU2	OTU67	-0.152043	0.05
OTU6	OTU32	0.151957	0.02
OTU24	OTU76	-0.151708	0.01
OTU36	OTU87	0.151675	0.02
OTU216	OTU23	0.151623	0.01
OTU35	OTU30	-0.151622	0
OTU1033	OTU88	-0.151528	0.02
OTU24	OTU247	-0.151367	0
OTU12	OTU11	-0.150825	0.03
OTU31	OTU52	-0.150549	0
OTU47	OTU29	0.15015	0.02
OTU1034	OTU46	0.150009	0
OTU36	OTU27	-0.149578	0.03
OTU1	OTU13	-0.149544	0.03
OTU1	OTU27	-0.149469	0.09
OTU1034	OTU7	0.149382	0.03
OTU23	OTU15	-0.149361	0.01
OTU1	OTU111	-0.149107	0
OTU20	OTU21	0.149009	0.04
OTU1033	OTU20	-0.148922	0.02
OTU4	OTU52	-0.148846	0
OTU1138	OTU39	0.148656	0.03
OTU6	OTU277	0.148632	0.02
OTU30	OTU112	0.148419	0.01
OTU35	OTU15	-0.14819	0
OTU15	OTU112	0.147905	0
OTU131	OTU212	0.147887	0.03
OTU9	OTU112	0.147424	0
OTU110	OTU212	-0.147281	0
OTU15	OTU48	0.147256	0.03
OTU8	OTU47	-0.147221	0.01
OTU14	OTU25	-0.147148	0
OTU131	OTU46	-0.147141	0
OTU1034	OTU110	0.146996	0.01
OTU2	OTU76	0.146823	0.03
OTU77	OTU54	-0.146739	0
OTU8	OTU1	0.146698	0.06
OTU24	OTU39	0.146692	0.02
OTU51	OTU13	-0.146669	0.02
OTU54	OTU14	-0.146351	0
OTU19	OTU70	-0.146035	0.01
OTU1073	OTU23	-0.145987	0.03
OTU7	OTU103	-0.14598	0.01
OTU58	OTU133	0.145964	0.01
OTU10	OTU11	-0.145963	0.05
OTU1034	OTU13	0.145945	0.02
OTU70	OTU46	-0.145908	0
OTU434	OTU247	-0.145665	0.02
OTU1	OTU62	-0.145618	0.01
OTU7	OTU27	-0.145356	0.02
OTU798	OTU25	-0.145178	0.01
OTU10	OTU49	-0.14513	0.04
OTU3	OTU112	0.145103	0.03
OTU798	OTU216	-0.14502	0
OTU51	OTU112	0.144548	0.01
OTU29	OTU49	-0.144422	0
OTU110	OTU27	0.144322	0.02
OTU1034	OTU30	-0.144223	0.02
OTU35	OTU216	0.143946	0.01
OTU277	OTU43	-0.143825	0
OTU29	OTU23	0.143583	0.03
OTU1033	OTU49	-0.143468	0.06
OTU277	OTU23	-0.143354	0.02
OTU67	OTU39	0.142863	0.01
OTU3	OTU12	-0.142814	0.05
OTU407	OTU33	0.142796	0.02
OTU1034	OTU216	-0.142679	0
OTU13	OTU42	-0.142175	0.01
OTU7	OTU76	0.142163	0.01
OTU83	OTU36	0.142116	0.01
OTU87	OTU21	0.141986	0.02
OTU7	OTU21	-0.141854	0.03
OTU47	OTU12	0.14163	0.03
OTU103	OTU11	-0.141622	0.02
OTU2	OTU51	0.141431	0.03
OTU110	OTU434	0.141431	0.03
OTU1	OTU25	-0.141196	0.01
OTU3	OTU62	-0.140938	0.02
OTU14	OTU39	-0.140886	0
OTU19	OTU11	0.140857	0.01
OTU35	OTU39	0.14081	0.05
OTU8	OTU15	0.140696	0.03
OTU40	OTU35	0.140691	0.01
OTU43	OTU42	-0.14068	0
OTU13	OTU14	-0.140654	0.01
OTU47	OTU15	-0.140495	0
OTU13	OTU35	0.140488	0.02
OTU30	OTU11	0.140408	0.01
OTU77	OTU23	-0.140376	0
OTU1	OTU15	0.14014	0.01
OTU19	OTU9	0.140042	0.02
OTU1033	OTU1138	-0.139969	0.08
OTU110	OTU11	-0.139844	0.02
OTU1	OTU31	-0.139538	0.09
OTU39	OTU46	0.139485	0.01
OTU103	OTU23	0.139457	0.04
OTU1003	OTU61	0.139094	0.03
OTU31	OTU49	0.138986	0.07
OTU62	OTU39	0.13881	0.01
OTU12	OTU77	-0.138472	0
OTU40	OTU14	-0.138447	0.01
OTU70	OTU15	-0.138379	0
OTU1073	OTU32	0.138324	0.01
OTU87	OTU77	0.138251	0
OTU8	OTU77	0.138029	0.01
OTU83	OTU12	-0.137692	0.01
OTU277	OTU21	-0.137662	0
OTU15	OTU52	0.137651	0.01
OTU8	OTU57	-0.137543	0
OTU1	OTU55	0.137393	0.01
OTU798	OTU70	-0.137239	0.01
OTU212	OTU39	-0.137108	0
OTU1	OTU216	-0.1371	0.03
OTU12	OTU277	-0.13707	0.04
OTU31	OTU76	0.136928	0
OTU47	OTU14	-0.136728	0
OTU1138	OTU88	0.136606	0.02
OTU1	OTU51	0.136512	0.01
OTU247	OTU14	0.136316	0.02
OTU1034	OTU247	-0.136264	0.04
OTU798	OTU21	-0.136086	0.02
OTU77	OTU39	-0.135959	0
OTU83	OTU77	0.135885	0
OTU61	OTU27	-0.135872	0
OTU1	OTU47	-0.135831	0.01
OTU29	OTU434	0.135787	0.02
OTU1073	OTU12	-0.135757	0.04
OTU10	OTU70	-0.13567	0.04
OTU54	OTU39	0.135589	0.01
OTU13	OTU43	0.135481	0.02
OTU20	OTU15	-0.135468	0.01
OTU2	OTU1003	-0.135441	0.07
OTU35	OTU133	-0.13522	0.02
OTU41	OTU42	0.135175	0
OTU1	OTU24	-0.135046	0.05
OTU4	OTU112	-0.135004	0.01
OTU8	OTU37	-0.134961	0.03
OTU61	OTU22	-0.134959	0
OTU87	OTU1138	0.134944	0.06
OTU87	OTU32	-0.134892	0
OTU24	OTU15	-0.134837	0.01
OTU19	OTU212	0.134499	0.01
OTU40	OTU277	-0.13442	0.02
OTU2	OTU41	-0.134272	0.03
OTU19	OTU23	-0.134152	0
OTU19	OTU35	-0.134014	0.03
OTU58	OTU23	-0.134005	0.02
OTU30	OTU212	0.133792	0.01
OTU33	OTU30	-0.133554	0.01
OTU1034	OTU131	-0.133535	0.03
OTU4	OTU49	0.133406	0.04
OTU21	OTU15	-0.133383	0
OTU30	OTU25	-0.133312	0.01
OTU77	OTU49	-0.132908	0
OTU35	OTU49	0.132869	0.02
OTU35	OTU9	-0.132603	0.03
OTU407	OTU212	-0.132396	0.04
OTU70	OTU21	0.132387	0.04
OTU40	OTU77	-0.132307	0
OTU1034	OTU21	-0.132207	0.03
OTU51	OTU31	-0.13195	0.03
OTU41	OTU36	0.131782	0.06
OTU19	OTU40	-0.131772	0.05
OTU76	OTU75	-0.13175	0.01
OTU13	OTU216	0.131673	0.06
OTU8	OTU83	0.131663	0.05
OTU47	OTU58	-0.131544	0.01
OTU407	OTU277	-0.131541	0.03
OTU88	OTU40	0.131526	0.03
OTU8	OTU51	0.131435	0.05
OTU22	OTU48	-0.131385	0.01
OTU5	OTU33	-0.131233	0.08
OTU1073	OTU61	0.131093	0.03
OTU6	OTU88	-0.131061	0.04
OTU103	OTU32	-0.130889	0.02
OTU41	OTU77	0.13079	0.02
OTU67	OTU15	-0.130696	0
OTU49	OTU42	-0.13068	0.01
OTU3	OTU75	-0.130672	0.03
OTU1	OTU1138	-0.130618	0.05
OTU20	OTU14	-0.130499	0.01
OTU41	OTU49	-0.130482	0.04
OTU31	OTU42	-0.130431	0
OTU2	OTU1	0.130414	0.08
OTU27	OTU29	0.130385	0.02
OTU35	OTU20	0.130196	0.01
OTU76	OTU434	-0.130044	0.04
OTU62	OTU9	-0.129831	0
OTU33	OTU57	0.129791	0.02
OTU23	OTU212	-0.129775	0.02
OTU131	OTU39	-0.129521	0
OTU1003	OTU19	0.129432	0.02
OTU31	OTU9	-0.129334	0.03
OTU67	OTU87	0.129253	0.02
OTU10	OTU1138	-0.12923	0.03
OTU10	OTU75	-0.129165	0.02
OTU67	OTU212	-0.129113	0.03
OTU29	OTU62	0.129003	0.01
OTU4	OTU7	0.128887	0.05
OTU3	OTU32	-0.128785	0.03
OTU8	OTU12	-0.128642	0.09
OTU103	OTU133	-0.128539	0.06
OTU10	OTU87	-0.128431	0.02
OTU88	OTU49	0.128301	0.02
OTU131	OTU798	0.128287	0.02
OTU55	OTU62	-0.128284	0.01
OTU3	OTU52	0.12814	0
OTU5	OTU35	-0.12801	0.09
OTU2	OTU112	0.127934	0.01
OTU10	OTU52	0.127675	0.01
OTU13	OTU39	-0.12748	0.04
OTU27	OTU9	-0.127298	0.03
OTU3	OTU42	0.127013	0.03
OTU21	OTU48	-0.126858	0.03
OTU54	OTU42	-0.126814	0
OTU277	OTU54	-0.126766	0
OTU54	OTU52	-0.126747	0
OTU1138	OTU32	-0.126646	0.01
OTU8	OTU1034	0.126552	0.08
OTU277	OTU20	-0.126549	0.02
OTU22	OTU212	-0.126461	0.02
OTU21	OTU77	-0.126379	0
OTU798	OTU35	-0.126355	0.03
OTU1073	OTU57	0.126181	0.03
OTU14	OTU43	-0.125792	0
OTU1073	OTU24	-0.125779	0.03
OTU3	OTU14	0.125477	0.04
OTU61	OTU75	-0.125452	0.02
OTU36	OTU277	0.125353	0.02
OTU36	OTU55	0.125345	0.01
OTU55	OTU20	-0.125337	0.03
OTU54	OTU9	-0.12511	0.01
OTU87	OTU35	-0.125024	0.01
OTU27	OTU11	-0.124923	0.04
OTU4	OTU434	0.124905	0.08
OTU51	OTU75	-0.124837	0.01
OTU22	OTU434	0.12478	0.06
OTU1073	OTU21	-0.124585	0.02
OTU7	OTU110	-0.124565	0.04
OTU110	OTU58	-0.124548	0
OTU10	OTU23	-0.124478	0.05
OTU41	OTU25	-0.124444	0.02
OTU8	OTU30	0.124288	0.05
OTU35	OTU112	-0.124283	0.01
OTU22	OTU110	0.124197	0
OTU51	OTU133	0.12403	0.04
OTU62	OTU25	0.123975	0.03
OTU798	OTU434	-0.12395	0.05
OTU103	OTU277	-0.123779	0.01
OTU247	OTU32	-0.123714	0.02
OTU76	OTU43	-0.123518	0.02
OTU20	OTU77	-0.123489	0
OTU12	OTU25	0.123303	0.04
OTU67	OTU14	-0.122994	0.01
OTU24	OTU1138	0.122919	0.08
OTU47	OTU247	-0.122909	0
OTU46	OTU52	0.122862	0.01
OTU111	OTU212	-0.122794	0.01
OTU10	OTU277	0.122672	0.03
OTU103	OTU14	-0.122661	0.01
OTU103	OTU62	0.122591	0.04
OTU51	OTU83	0.12258	0.04
OTU1138	OTU30	-0.122578	0.03
OTU6	OTU798	-0.122474	0.13
OTU9	OTU52	0.122452	0.01
OTU1073	OTU67	-0.122436	0.01
OTU30	OTU39	-0.122395	0.01
OTU19	OTU20	-0.122324	0.05
OTU6	OTU13	0.122298	0.1
OTU1138	OTU77	-0.122258	0.02
OTU77	OTU62	-0.122248	0
OTU58	OTU77	0.122177	0.01
OTU87	OTU112	-0.122148	0.02
OTU24	OTU25	0.121792	0.06
OTU31	OTU216	0.121679	0.07
OTU24	OTU9	-0.121554	0.03
OTU47	OTU24	0.121529	0.03
OTU6	OTU20	-0.121482	0.09
OTU103	OTU212	-0.121314	0.03
OTU1073	OTU11	-0.121277	0.07
OTU39	OTU37	0.121241	0.02
OTU31	OTU798	-0.121202	0.07
OTU277	OTU9	0.120975	0.05
OTU22	OTU12	0.120552	0.05
OTU88	OTU54	0.120508	0.03
OTU83	OTU110	-0.120503	0.01
OTU22	OTU277	-0.120222	0
OTU40	OTU58	-0.120039	0.05
OTU133	OTU54	-0.120014	0.03
OTU31	OTU19	-0.119767	0.06
OTU133	OTU25	-0.119741	0.01
OTU61	OTU31	-0.119605	0.03
OTU61	OTU62	-0.119469	0.02
OTU4	OTU40	0.119408	0.11
OTU2	OTU3	-0.11933	0.12
OTU212	OTU52	0.119309	0.02
OTU83	OTU70	-0.119028	0.03
OTU1003	OTU58	0.118947	0.07
OTU3	OTU22	-0.118943	0.04
OTU212	OTU32	-0.118926	0
OTU40	OTU9	-0.118893	0.02
OTU4	OTU1073	-0.118886	0.04
OTU24	OTU37	0.118834	0.01
OTU1003	OTU42	0.118793	0.05
OTU33	OTU46	0.118693	0.05
OTU76	OTU49	-0.11865	0.04
OTU61	OTU58	0.118616	0.04
OTU22	OTU58	-0.11848	0.06
OTU70	OTU247	-0.118447	0.04
OTU277	OTU75	-0.11834	0.03
OTU15	OTU212	0.118195	0.06
OTU88	OTU37	-0.117948	0.02
OTU76	OTU30	0.117825	0.01
OTU55	OTU11	0.117796	0.04
OTU10	OTU27	-0.117753	0.09
OTU49	OTU48	-0.117701	0.02
OTU23	OTU37	0.117599	0.02
OTU1138	OTU23	0.117532	0.03
OTU12	OTU88	0.117526	0.07
OTU131	OTU111	-0.117457	0
OTU70	OTU35	0.11734	0.01
OTU67	OTU20	0.117208	0.07
OTU87	OTU25	-0.117184	0
OTU77	OTU75	-0.117154	0
OTU133	OTU62	-0.117086	0
OTU51	OTU30	0.116988	0.01
OTU21	OTU37	-0.116951	0
OTU131	OTU133	0.116947	0.02
OTU1034	OTU62	0.116721	0.05
OTU1033	OTU24	-0.11669	0.09
OTU2	OTU27	-0.116687	0.15
OTU798	OTU9	0.116535	0.04
OTU111	OTU77	0.116524	0.02
OTU2	OTU10	0.116506	0.13
OTU22	OTU133	-0.116445	0.02
OTU110	OTU75	0.116253	0.01
OTU110	OTU133	-0.116198	0.01
OTU6	OTU67	-0.116193	0.1
OTU247	OTU25	-0.116172	0
OTU2	OTU49	-0.116094	0.07
OTU277	OTU62	-0.11607	0.01
OTU7	OTU13	-0.11587	0.07
OTU2	OTU9	0.115793	0.04
OTU77	OTU52	0.11561	0.02
OTU798	OTU40	-0.115586	0.03
OTU110	OTU21	0.115477	0.05
OTU4	OTU133	-0.115442	0.04
OTU19	OTU62	-0.1154	0.03
OTU13	OTU111	-0.115244	0.04
OTU110	OTU35	0.115195	0.02
OTU1	OTU22	-0.114988	0.05
OTU13	OTU212	-0.114915	0.04
OTU4	OTU247	-0.114884	0.05
OTU23	OTU32	0.11487	0
OTU41	OTU32	-0.114692	0.03
OTU22	OTU103	0.114648	0.05
OTU8	OTU10	0.114625	0.18
OTU39	OTU52	-0.114612	0
OTU22	OTU70	0.114611	0.04
OTU12	OTU39	0.114584	0.05
OTU5	OTU37	-0.114535	0.09
OTU5	OTU77	0.114534	0.05
OTU6	OTU47	0.114189	0.09
OTU247	OTU75	-0.11415	0
OTU1033	OTU36	-0.113918	0.06
OTU67	OTU88	0.11381	0.03
OTU70	OTU9	-0.113799	0
OTU247	OTU43	-0.113676	0.05
OTU40	OTU75	0.113618	0.06
OTU70	OTU55	-0.113603	0.05
OTU31	OTU32	-0.113587	0.02
OTU1073	OTU9	0.113479	0.04
OTU21	OTU23	0.113476	0.08
OTU434	OTU112	-0.113222	0.03
OTU7	OTU39	-0.113208	0.01
OTU110	OTU62	0.11317	0.02
OTU5	OTU23	-0.113065	0.06
OTU131	OTU27	-0.113053	0.06
OTU1073	OTU277	0.113027	0.05
OTU10	OTU20	-0.112829	0.1
OTU33	OTU47	0.112799	0.04
OTU61	OTU67	-0.112796	0.01
OTU36	OTU62	-0.11262	0.01
OTU2	OTU62	0.112591	0.02
OTU20	OTU112	-0.112507	0.05
OTU5	OTU131	0.112436	0.11
OTU4	OTU23	0.112435	0.09
OTU2	OTU22	-0.112278	0.06
OTU77	OTU9	0.112104	0.03
OTU21	OTU133	-0.112103	0.05
OTU7	OTU41	-0.1121	0.08
OTU51	OTU36	0.111981	0.03
OTU61	OTU83	0.111899	0.03
OTU8	OTU40	-0.111881	0.08
OTU7	OTU62	-0.111869	0.06
OTU131	OTU36	0.111768	0.05
OTU1	OTU57	-0.11162	0.04
OTU87	OTU49	0.111528	0.05
OTU75	OTU43	0.11132	0.03
OTU29	OTU30	-0.11122	0.01
OTU1073	OTU43	-0.1112	0.03
OTU25	OTU39	0.111185	0.06
OTU1003	OTU33	-0.111155	0.03
OTU1033	OTU47	0.111033	0.03
OTU110	OTU112	-0.111008	0.01
OTU3	OTU31	-0.110932	0.14
OTU434	OTU14	-0.11093	0.04
OTU12	OTU48	-0.110916	0.06
OTU5	OTU12	-0.110834	0.12
OTU76	OTU77	0.110822	0.03
OTU1138	OTU15	-0.110808	0.02
OTU1034	OTU19	-0.110805	0.07
OTU33	OTU40	-0.11074	0.04
OTU70	OTU212	-0.110733	0.04
OTU35	OTU62	0.110691	0.06
OTU3	OTU20	-0.110687	0.08
OTU1	OTU54	-0.110661	0.07
OTU20	OTU62	0.110576	0.05
OTU131	OTU25	-0.110568	0.01
OTU4	OTU27	0.110544	0.14
OTU31	OTU434	0.110509	0.05
OTU67	OTU37	-0.110498	0
OTU103	OTU30	-0.110425	0.06
OTU76	OTU112	0.110405	0
OTU49	OTU37	-0.110152	0
OTU21	OTU14	-0.110012	0.03
OTU22	OTU36	-0.109972	0.01
OTU6	OTU112	0.10984	0.12
OTU5	OTU277	0.109832	0.04
OTU20	OTU39	0.109731	0.06
OTU47	OTU77	-0.109578	0
OTU6	OTU216	0.109438	0.05
OTU3	OTU47	-0.109394	0.07
OTU83	OTU57	-0.109321	0
OTU57	OTU23	0.109157	0.04
OTU49	OTU23	0.109155	0.08
OTU798	OTU48	0.109129	0.08
OTU13	OTU75	0.109086	0.01
OTU83	OTU13	-0.108955	0.06
OTU51	OTU20	-0.108854	0.09
OTU54	OTU75	0.108827	0.03
OTU9	OTU42	0.108626	0.01
OTU216	OTU14	-0.108578	0.03
OTU10	OTU21	-0.108523	0.1
OTU11	OTU48	0.108518	0.1
OTU110	OTU14	-0.108459	0
OTU1033	OTU70	-0.108376	0.09
OTU4	OTU1138	0.108372	0.13
OTU2	OTU75	-0.108161	0.07
OTU41	OTU37	-0.108019	0.02
OTU58	OTU14	0.108009	0.05
OTU1033	OTU87	-0.107966	0.05
OTU1003	OTU51	0.107929	0.05
OTU67	OTU62	0.107848	0.05
OTU798	OTU58	0.107824	0.1
OTU103	OTU35	0.107688	0.09
OTU70	OTU14	-0.107494	0.02
OTU35	OTU21	0.10747	0.1
OTU3	OTU110	-0.107397	0.03
OTU1033	OTU55	-0.107369	0.04
OTU2	OTU1138	-0.107173	0.13
OTU798	OTU15	0.107116	0.07
OTU4	OTU14	-0.107042	0.04
OTU19	OTU30	0.10702	0.04
OTU33	OTU20	-0.106918	0.16
OTU51	OTU62	-0.106857	0.04
OTU11	OTU247	0.10681	0.09
OTU67	OTU75	0.106797	0
OTU19	OTU58	0.10675	0.09
OTU19	OTU49	-0.106722	0.12
OTU21	OTU46	-0.106621	0.02
OTU1003	OTU15	0.106434	0.06
OTU111	OTU55	-0.10641	0
OTU7	OTU23	-0.106382	0.06
OTU131	OTU15	0.10628	0.05
OTU1033	OTU57	0.106035	0.06
OTU9	OTU37	0.106024	0.06
OTU51	OTU216	-0.105986	0.04
OTU1003	OTU13	-0.105857	0.13
OTU83	OTU75	-0.105855	0.01
OTU41	OTU23	-0.105666	0.1
OTU1033	OTU23	-0.105477	0.09
OTU133	OTU14	0.105423	0.01
OTU103	OTU58	-0.105392	0.07
OTU1033	OTU277	0.105276	0.06
OTU29	OTU247	-0.105253	0.02
OTU87	OTU76	0.105232	0.04
OTU36	OTU43	-0.105208	0.06
OTU8	OTU41	0.105181	0.12
OTU61	OTU88	-0.105146	0.04
OTU8	OTU11	0.105119	0.18
OTU798	OTU20	-0.104991	0.04
OTU67	OTU24	0.104988	0.06
OTU1033	OTU83	-0.104913	0.1
OTU131	OTU43	-0.104844	0.06
OTU434	OTU216	0.104771	0.08
OTU87	OTU62	-0.104757	0.05
OTU14	OTU42	0.104642	0.03
OTU83	OTU48	0.104457	0.05
OTU49	OTU212	-0.104264	0.02
OTU1	OTU48	0.104067	0.08
OTU35	OTU52	-0.103757	0
OTU1033	OTU67	-0.103654	0.04
OTU131	OTU88	-0.103652	0.02
OTU8	OTU48	0.103629	0.03
OTU7	OTU22	-0.103465	0.09
OTU1034	OTU14	-0.10342	0.02
OTU3	OTU23	-0.10339	0.1
OTU2	OTU277	0.103285	0.06
OTU67	OTU42	-0.103258	0.01
OTU4	OTU83	-0.103179	0.05
OTU29	OTU57	0.103142	0.03
OTU19	OTU55	0.103108	0.04
OTU29	OTU54	-0.103056	0.05
OTU33	OTU48	-0.102915	0.04
OTU41	OTU21	-0.102624	0.08
OTU1003	OTU70	-0.102605	0.07
OTU103	OTU39	0.10254	0.03
OTU27	OTU32	0.102533	0.05
OTU1003	OTU11	0.102375	0.1
OTU36	OTU88	0.102369	0.05
OTU6	OTU87	-0.102228	0.1
OTU1	OTU29	-0.10219	0.16
OTU41	OTU27	-0.102189	0.08
OTU61	OTU216	-0.102053	0.04
OTU110	OTU57	0.102018	0.03
OTU131	OTU58	0.101925	0.04
OTU2	OTU21	-0.101837	0.11
OTU35	OTU212	-0.101786	0.02
OTU57	OTU39	0.101726	0.01
OTU33	OTU11	-0.101716	0.09
OTU54	OTU48	-0.101626	0.02
OTU83	OTU88	-0.101202	0.04
OTU8	OTU61	0.101146	0.08
OTU1034	OTU22	0.101094	0.06
OTU83	OTU47	-0.100996	0
OTU10	OTU434	-0.100976	0.13
OTU4	OTU19	-0.100931	0.11
OTU8	OTU1003	-0.100916	0.11
OTU1	OTU110	-0.100884	0.09
OTU47	OTU48	-0.100838	0.03
OTU49	OTU75	0.100832	0.04
OTU75	OTU25	0.100745	0.03
OTU83	OTU55	0.100736	0.04
OTU1003	OTU24	-0.100727	0.08
OTU798	OTU57	-0.100716	0.01
OTU12	OTU29	0.100714	0.04
OTU41	OTU133	0.100658	0.08
OTU22	OTU112	-0.100638	0.02
OTU19	OTU111	-0.100627	0.02
OTU57	OTU133	-0.100504	0.03
OTU13	OTU25	0.100471	0.05
OTU22	OTU76	-0.100418	0.03
OTU8	OTU27	-0.100383	0.14
OTU1033	OTU61	0.100374	0.12
OTU22	OTU13	0.100369	0.1
OTU1003	OTU77	0.100338	0.07
OTU41	OTU43	-0.100334	0.08
OTU133	OTU23	-0.100308	0.06
OTU51	OTU25	-0.10016	0.02
OTU51	OTU212	0.100035	0.13
OTU11	OTU25	-0.099991	0.06
OTU29	OTU77	-0.0999803	0
OTU19	OTU277	0.0999524	0.04
OTU21	OTU32	-0.0999366	0.02
OTU110	OTU15	-0.099931	0.04
OTU4	OTU61	-0.0999169	0.12
OTU10	OTU212	-0.0997494	0.08
OTU47	OTU32	0.0997093	0.03
OTU111	OTU88	0.0996546	0
OTU1003	OTU10	0.0996414	0.14
OTU798	OTU88	-0.0994945	0.04
OTU1003	OTU1073	0.0994555	0.06
OTU55	OTU27	-0.0992924	0.07
OTU1003	OTU62	-0.0992655	0.03
OTU1033	OTU12	-0.0992551	0.11
OTU133	OTU15	0.0992076	0.06
OTU407	OTU247	-0.09919	0.12
OTU3	OTU29	-0.0990059	0.06
OTU407	OTU58	-0.0989954	0.1
OTU87	OTU11	0.0989485	0.09
OTU1	OTU23	-0.0988319	0.11
OTU83	OTU31	-0.0988194	0.1
OTU51	OTU55	0.0987952	0.09
OTU434	OTU48	-0.0986704	0.04
OTU5	OTU20	-0.0985388	0.11
OTU15	OTU42	0.0985254	0.05
OTU8	OTU1033	-0.0985233	0.1
OTU3	OTU67	-0.0983903	0.04
OTU19	OTU37	-0.0983758	0.02
OTU1003	OTU111	-0.0983192	0.03
OTU1	OTU407	0.0981171	0.11
OTU47	OTU212	-0.0980612	0.03
OTU67	OTU35	0.0980537	0.08
OTU5	OTU40	-0.0979343	0.12
OTU40	OTU112	-0.0979317	0.09
OTU1034	OTU29	0.0977996	0.06
OTU1034	OTU798	0.0977851	0.09
OTU12	OTU75	0.0977113	0.07
OTU40	OTU39	0.0976167	0.16
OTU10	OTU55	-0.0974829	0.08
OTU23	OTU42	-0.0974194	0.02
OTU1034	OTU277	-0.0973019	0.04
OTU51	OTU47	-0.0971723	0.03
OTU13	OTU52	-0.0971575	0.03
OTU87	OTU23	-0.0970815	0.04
OTU20	OTU58	-0.0969961	0.14
OTU21	OTU247	0.0969008	0.11
OTU70	OTU133	-0.0968648	0.06
OTU1073	OTU88	-0.0966703	0.01
OTU67	OTU29	-0.0966589	0.04
OTU62	OTU46	0.0965683	0.1
OTU30	OTU54	-0.0965306	0.04
OTU15	OTU62	-0.0965296	0.03
OTU798	OTU1138	-0.0964852	0.1
OTU7	OTU216	-0.0961803	0.03
OTU2	OTU407	0.0961201	0.14
OTU87	OTU27	-0.0960776	0.13
OTU103	OTU37	-0.0960771	0.02
OTU31	OTU48	-0.0960484	0.08
OTU51	OTU42	0.095957	0.07
OTU1003	OTU25	-0.095931	0.03
OTU1138	OTU46	-0.0959256	0.05
OTU434	OTU11	-0.0959163	0.14
OTU12	OTU76	-0.0959021	0.07
OTU1073	OTU87	-0.0958383	0.07
OTU131	OTU55	0.0957835	0.05
OTU111	OTU103	0.0956817	0.08
OTU3	OTU58	0.095671	0.12
OTU77	OTU42	0.095647	0.03
OTU36	OTU15	0.0955869	0.09
OTU1033	OTU21	-0.0952947	0.12
OTU31	OTU54	0.0952804	0.07
OTU2	OTU103	-0.0950669	0.17
OTU1073	OTU70	-0.0949999	0.05
OTU77	OTU25	-0.0947783	0.01
OTU133	OTU37	-0.0947694	0.03
OTU3	OTU87	0.0946095	0.14
OTU6	OTU212	0.0945616	0.1
OTU19	OTU25	-0.094514	0.02
OTU13	OTU798	-0.0945041	0.12
OTU407	OTU1138	-0.0945036	0.13
OTU407	OTU15	-0.0944768	0.07
OTU15	OTU75	-0.0944252	0.02
OTU29	OTU133	-0.0942768	0.06
OTU40	OTU55	-0.0942139	0.02
OTU51	OTU48	0.0937577	0.1
OTU35	OTU42	-0.0936851	0.02
OTU20	OTU54	0.0936593	0.1
OTU36	OTU46	-0.0935097	0.02
OTU77	OTU216	-0.0934754	0.02
OTU55	OTU46	-0.0934173	0.02
OTU212	OTU25	-0.0933598	0.02
OTU5	OTU1	0.0927468	0.14
OTU1	OTU39	-0.0927159	0.07
OTU49	OTU46	-0.0926371	0.01
OTU1138	OTU37	-0.0925435	0.07
OTU61	OTU55	0.0925392	0.07
OTU22	OTU19	-0.0925238	0.04
OTU6	OTU19	0.092496	0.15
OTU7	OTU75	-0.0924706	0.07
OTU19	OTU77	0.0924474	0.02
OTU83	OTU27	-0.0924315	0.08
OTU247	OTU39	-0.0923542	0.09
OTU2	OTU20	-0.0922183	0.11
OTU4	OTU6	-0.0921765	0.14
OTU35	OTU247	-0.0921578	0.07
OTU77	OTU48	0.0921472	0.07
OTU6	OTU434	-0.0921384	0.17
OTU10	OTU112	-0.0920871	0.11
OTU49	OTU11	-0.0920521	0.13
OTU61	OTU133	0.0920116	0.09
OTU36	OTU32	-0.0920081	0.03
OTU77	OTU112	0.091939	0.02
OTU1034	OTU1138	-0.0919097	0.13
OTU1033	OTU43	-0.0917761	0.18
OTU36	OTU77	0.0917453	0.04
OTU31	OTU67	0.0917429	0.13
OTU62	OTU32	0.091686	0.04
OTU27	OTU54	0.0915584	0.07
OTU4	OTU57	0.0914371	0.08
OTU6	OTU9	0.0913762	0.17
OTU23	OTU54	0.0913198	0.07
OTU1138	OTU14	-0.0911994	0.08
OTU31	OTU27	0.0911898	0.18
OTU111	OTU9	-0.0911629	0.05
OTU1034	OTU40	-0.0910154	0.09
OTU83	OTU40	-0.090946	0.12
OTU277	OTU42	0.0908833	0.03
OTU30	OTU42	0.0908617	0.01
OTU36	OTU47	-0.0907496	0.02
OTU39	OTU42	-0.0906378	0.02
OTU24	OTU277	-0.0906217	0.06
OTU10	OTU12	-0.0905932	0.18
OTU6	OTU23	-0.0905489	0.12
OTU3	OTU131	0.0905053	0.12
OTU11	OTU32	-0.0904068	0.07
OTU11	OTU112	0.0903584	0.06
OTU61	OTU52	0.0903212	0.02
OTU6	OTU1003	0.0902904	0.11
OTU3	OTU103	-0.0901766	0.14
OTU212	OTU46	-0.0899525	0.04
OTU43	OTU25	0.0899304	0.04
OTU23	OTU46	0.0898968	0.03
OTU30	OTU434	-0.0898432	0.09
OTU58	OTU9	0.0898318	0.1
OTU51	OTU15	0.0896838	0.08
OTU83	OTU43	-0.0895351	0.07
OTU20	OTU46	-0.0894744	0.04
OTU1	OTU131	0.0894305	0.12
OTU1003	OTU27	-0.0893107	0.07
OTU14	OTU112	0.0891714	0.06
OTU23	OTU112	-0.0891112	0.06
OTU62	OTU112	-0.0890651	0.08
OTU31	OTU43	0.0890201	0.1
OTU103	OTU55	-0.0889944	0.13
OTU6	OTU3	0.0888794	0.1
OTU43	OTU46	0.0888709	0.09
OTU4	OTU54	0.0888289	0.13
OTU19	OTU52	0.0887797	0.03
OTU3	OTU55	0.0885777	0.1
OTU1003	OTU216	0.0885117	0.11
OTU87	OTU52	-0.0884984	0.02
OTU55	OTU212	0.0884732	0.11
OTU36	OTU48	0.0884173	0.14
OTU19	OTU21	-0.0883161	0.14
OTU10	OTU131	-0.0882507	0.14
OTU76	OTU54	-0.0882292	0.04
OTU1033	OTU9	0.0881892	0.09
OTU51	OTU87	-0.0881175	0.14
OTU36	OTU29	-0.0879421	0.05
OTU24	OTU54	0.0878786	0.06
OTU41	OTU110	-0.0877918	0.09
OTU407	OTU21	-0.0877028	0.08
OTU61	OTU39	-0.0875661	0.05
OTU70	OTU30	0.0872518	0.09
OTU33	OTU247	-0.0870987	0.11
OTU77	OTU14	0.0869813	0.06
OTU58	OTU32	-0.0869562	0.08
OTU36	OTU57	-0.0868474	0.03
OTU88	OTU29	-0.0868116	0.08
OTU70	OTU27	0.0867641	0.14
OTU131	OTU9	0.0867578	0.08
OTU67	OTU57	-0.0867149	0.04
OTU41	OTU1138	-0.0866966	0.13
OTU11	OTU54	-0.0865854	0.03
OTU4	OTU58	-0.0865686	0.16
OTU87	OTU12	0.086568	0.06
OTU33	OTU277	-0.0865572	0.08
OTU76	OTU21	-0.0864729	0.08
OTU67	OTU46	-0.0862895	0.02
OTU131	OTU87	0.0862799	0.11
OTU76	OTU39	-0.0862016	0.08
OTU27	OTU77	-0.0861664	0.02
OTU407	OTU20	0.086164	0.14
OTU10	OTU36	-0.0861445	0.13
OTU277	OTU49	-0.0861044	0.05
OTU112	OTU46	-0.0860127	0.01
OTU6	OTU25	0.0860044	0.09
OTU41	OTU9	-0.0859626	0.09
OTU31	OTU110	-0.0859317	0.07
OTU8	OTU43	-0.0859239	0.11
OTU133	OTU434	-0.0857773	0.08
OTU5	OTU216	-0.0857578	0.15
OTU3	OTU51	0.0856363	0.15
OTU5	OTU29	-0.0856312	0.14
OTU1033	OTU29	0.0853944	0.16
OTU33	OTU37	0.0853939	0.07
OTU24	OTU103	0.0853263	0.12
OTU83	OTU216	0.0852472	0.08
OTU88	OTU43	0.0851065	0.11
OTU112	OTU25	-0.0851023	0.05
OTU19	OTU46	-0.08507	0.05
OTU70	OTU52	-0.0850454	0
OTU29	OTU14	-0.0848819	0.04
OTU6	OTU12	-0.0848047	0.19
OTU31	OTU25	-0.0847936	0.03
OTU33	OTU39	0.0847913	0.11
OTU36	OTU111	-0.0847911	0.05
OTU47	OTU133	-0.08473	0.06
OTU31	OTU14	-0.0847041	0.06
OTU87	OTU58	0.084695	0.1
OTU24	OTU52	-0.0846064	0.02
OTU40	OTU37	-0.0845351	0.1
OTU10	OTU76	-0.0844824	0.08
OTU111	OTU133	-0.0844089	0.01
OTU1138	OTU212	-0.0843426	0.14
OTU24	OTU75	0.0842434	0.07
OTU24	OTU57	0.0841719	0.07
OTU54	OTU62	0.0841192	0.1
OTU41	OTU58	0.0839469	0.15
OTU83	OTU25	-0.0839367	0.06
OTU49	OTU39	0.0838372	0.05
OTU434	OTU32	0.0838287	0.08
OTU5	OTU434	-0.0838233	0.2
OTU2	OTU216	-0.083683	0.17
OTU12	OTU216	0.0835561	0.16
OTU5	OTU30	0.0834956	0.11
OTU29	OTU21	-0.0834459	0.08
OTU133	OTU46	-0.0834396	0.08
OTU8	OTU1073	-0.0834253	0.17
OTU58	OTU112	0.0834081	0.05
OTU13	OTU49	0.0833164	0.18
OTU131	OTU29	-0.0832727	0.04
OTU67	OTU48	-0.0831623	0.11
OTU5	OTU27	-0.0831311	0.16
OTU7	OTU57	-0.0830891	0.05
OTU110	OTU46	0.0830371	0.06
OTU41	OTU75	-0.0830002	0.14
OTU2	OTU131	-0.0829995	0.2
OTU103	OTU75	0.0829878	0.05
OTU131	OTU24	-0.0829412	0.1
OTU110	OTU30	-0.0829358	0.03
OTU8	OTU13	-0.0828716	0.16
OTU7	OTU42	0.0828472	0.1
OTU1033	OTU48	-0.0827618	0.17
OTU83	OTU32	-0.0827532	0.04
OTU10	OTU32	0.0826166	0.07
OTU6	OTU48	-0.0825767	0.14
OTU1003	OTU52	0.0825247	0.06
OTU1138	OTU247	0.082519	0.17
OTU51	OTU52	0.0824934	0.07
OTU5	OTU1034	0.0824574	0.18
OTU8	OTU14	0.082456	0.06
OTU22	OTU67	0.082402	0.07
OTU88	OTU46	-0.0823715	0.01
OTU247	OTU46	-0.0822712	0.03
OTU21	OTU216	0.0821777	0.09
OTU1138	OTU62	0.0819371	0.11
OTU35	OTU37	0.0818683	0.07
OTU407	OTU24	0.0817943	0.09
OTU33	OTU798	-0.0817846	0.16
OTU1033	OTU15	0.081659	0.16
OTU58	OTU52	0.0815829	0.03
OTU87	OTU434	-0.0815176	0.21
OTU88	OTU25	-0.0814477	0.08
OTU27	OTU133	-0.0813984	0.11
OTU1033	OTU13	0.081377	0.19
OTU47	OTU11	-0.0813559	0.12
OTU27	OTU247	-0.0813458	0.12
OTU10	OTU15	0.0813021	0.11
OTU88	OTU77	0.0812874	0.09
OTU83	OTU62	-0.0811697	0.02
OTU87	OTU37	-0.081167	0.03
OTU40	OTU29	-0.0811411	0.08
OTU40	OTU62	0.0811321	0.15
OTU41	OTU13	-0.0811	0.19
OTU51	OTU88	-0.0810913	0.07
OTU41	OTU11	0.0810734	0.13
OTU51	OTU37	-0.0810239	0.07
OTU55	OTU42	0.0809885	0.02
OTU55	OTU37	-0.0809778	0.04
OTU22	OTU87	0.0809694	0.07
OTU35	OTU46	0.0809522	0.04
OTU51	OTU11	0.0809171	0.2
OTU67	OTU23	0.0809131	0.14
OTU27	OTU25	0.0808836	0.06
OTU8	OTU35	-0.0808686	0.19
OTU111	OTU23	0.0808052	0.11
OTU1073	OTU131	0.0807146	0.09
OTU77	OTU30	0.0806422	0.06
OTU7	OTU54	-0.0805378	0.12
OTU88	OTU75	-0.0805202	0.07
OTU30	OTU247	0.0805184	0.15
OTU36	OTU37	-0.0804169	0.08
OTU76	OTU32	-0.0803723	0.09
OTU70	OTU42	-0.0802143	0.02
OTU76	OTU25	-0.0802001	0.06
OTU6	OTU29	0.0801299	0.2
OTU61	OTU111	0.0801153	0.07
OTU88	OTU30	-0.079981	0.09
OTU5	OTU13	-0.0798091	0.18
OTU10	OTU31	-0.0794844	0.17
OTU1138	OTU29	-0.0794448	0.07
OTU6	OTU110	0.0793837	0.08
OTU70	OTU49	0.079141	0.15
OTU54	OTU37	-0.0791218	0.04
OTU111	OTU15	-0.0790881	0.05
OTU4	OTU88	0.0790727	0.12
OTU88	OTU9	-0.0789173	0.09
OTU407	OTU133	-0.0789034	0.23
OTU31	OTU55	-0.0788411	0.16
OTU31	OTU24	0.0788003	0.14
OTU54	OTU247	-0.078568	0.1
OTU1003	OTU47	-0.0785386	0.13
OTU1033	OTU25	0.0784878	0.12
OTU1003	OTU32	-0.0784095	0.05
OTU67	OTU25	-0.0784011	0.06
OTU1073	OTU37	0.0782784	0.1
OTU1073	OTU29	0.0782415	0.14
OTU19	OTU75	-0.0782162	0.08
OTU61	OTU76	0.0781458	0.12
OTU6	OTU7	0.0779329	0.2
OTU798	OTU37	-0.0778664	0.06
OTU103	OTU48	-0.0778267	0.13
OTU36	OTU20	-0.0777952	0.18
OTU31	OTU33	-0.0776662	0.2
OTU62	OTU52	-0.0775773	0.03
OTU2	OTU52	0.077479	0.08
OTU407	OTU43	0.0774287	0.18
OTU22	OTU33	0.0773602	0.14
OTU110	OTU23	0.0773593	0.16
OTU67	OTU19	-0.0773498	0.17
OTU1003	OTU48	0.0773367	0.13
OTU13	OTU110	0.0772605	0.16
OTU30	OTU37	-0.0772018	0.09
OTU133	OTU9	0.0771461	0.09
OTU1003	OTU434	-0.077121	0.18
OTU1033	OTU110	0.0771043	0.14
OTU76	OTU35	-0.0770922	0.07
OTU55	OTU29	-0.0770818	0.08
OTU1003	OTU9	0.0770564	0.12
OTU14	OTU46	-0.0769571	0.01
OTU6	OTU15	0.0767516	0.13
OTU30	OTU9	0.0767497	0.08
OTU47	OTU75	0.0767434	0.06
OTU6	OTU37	0.0765999	0.1
OTU36	OTU40	-0.0765604	0.09
OTU111	OTU1138	-0.0763637	0.11
OTU7	OTU40	-0.0763073	0.18
OTU247	OTU42	0.0763055	0.03
OTU29	OTU39	0.0762902	0.06
OTU4	OTU110	0.0762351	0.15
OTU6	OTU70	-0.0762059	0.15
OTU87	OTU20	0.0761004	0.12
OTU6	OTU24	-0.0759782	0.14
OTU49	OTU32	-0.0759679	0.1
OTU7	OTU247	-0.0758384	0.15
OTU77	OTU133	0.0758	0.05
OTU55	OTU54	0.0757557	0.14
OTU7	OTU48	-0.0756483	0.14
OTU1034	OTU9	0.0755605	0.14
OTU47	OTU55	-0.0754859	0.08
OTU111	OTU14	-0.0753296	0.01
OTU76	OTU58	0.0753228	0.09
OTU15	OTU9	0.0753218	0.07
OTU58	OTU54	-0.0752622	0.07
OTU10	OTU35	-0.0752294	0.14
OTU77	OTU11	0.0752232	0.09
OTU27	OTU46	0.0751288	0.08
OTU8	OTU32	-0.0750956	0.14
OTU1033	OTU131	0.0750385	0.2
OTU6	OTU54	-0.0750222	0.13
OTU1073	OTU25	0.0750037	0.13
OTU407	OTU7	0.0746897	0.19
OTU62	OTU42	-0.0746107	0.02
OTU33	OTU15	-0.0745294	0.08
OTU798	OTU87	-0.0744892	0.11
OTU31	OTU62	-0.0744615	0.23
OTU33	OTU14	-0.0743298	0.09
OTU87	OTU47	-0.0743225	0.09
OTU5	OTU52	0.0743083	0.08
OTU5	OTU133	0.0742304	0.13
OTU30	OTU46	-0.0741699	0.01
OTU1003	OTU83	0.0741143	0.15
OTU35	OTU57	0.0741035	0.04
OTU76	OTU23	-0.0740603	0.12
OTU22	OTU27	0.0739124	0.11
OTU76	OTU212	0.073901	0.16
OTU11	OTU9	0.0736987	0.14
OTU1003	OTU41	0.0736781	0.15
OTU57	OTU43	0.073536	0.13
OTU4	OTU77	-0.0734542	0.08
OTU103	OTU216	0.0734511	0.18
OTU110	OTU111	0.0734254	0.09
OTU83	OTU11	0.0733981	0.14
OTU1003	OTU29	-0.0732598	0.1
OTU131	OTU70	-0.0732358	0.16
OTU8	OTU23	-0.0732351	0.16
OTU40	OTU133	-0.0731657	0.17
OTU61	OTU29	-0.073088	0.11
OTU8	OTU70	-0.0730179	0.2
OTU131	OTU32	-0.0729687	0.08
OTU7	OTU88	0.0729177	0.13
OTU22	OTU40	0.0728031	0.09
OTU13	OTU29	0.0727567	0.11
OTU24	OTU48	0.0727231	0.19
OTU4	OTU103	0.0726673	0.23
OTU798	OTU42	0.072645	0.06
OTU51	OTU110	-0.0725378	0.18
OTU31	OTU37	-0.072444	0.15
OTU19	OTU57	-0.0723907	0.04
OTU5	OTU55	0.0723352	0.15
OTU247	OTU48	0.0722716	0.16
OTU67	OTU216	0.0719847	0.13
OTU798	OTU29	-0.0719845	0.14
OTU798	OTU112	0.0719465	0.17
OTU77	OTU212	0.0718557	0.07
OTU48	OTU52	0.0717958	0.09
OTU22	OTU43	0.071764	0.13
OTU1073	OTU434	-0.0716783	0.13
OTU7	OTU46	-0.071644	0.09
OTU277	OTU15	0.071606	0.1
OTU43	OTU32	0.0715522	0.1
OTU407	OTU30	-0.0715513	0.12
OTU1034	OTU25	0.0715114	0.14
OTU83	OTU37	-0.0713798	0.05
OTU36	OTU70	-0.0713398	0.13
OTU83	OTU111	-0.0712473	0.05
OTU58	OTU46	-0.0712259	0.1
OTU2	OTU12	-0.0710659	0.17
OTU88	OTU247	-0.0708728	0.13
OTU798	OTU27	-0.0707298	0.22
OTU24	OTU58	-0.0706789	0.14
OTU110	OTU247	-0.0705174	0.12
OTU35	OTU75	0.0704018	0.13
OTU36	OTU39	-0.0703922	0.1
OTU5	OTU58	0.0703751	0.18
OTU83	OTU277	0.0703679	0.09
OTU54	OTU32	-0.0703679	0.1
OTU1	OTU133	0.0703506	0.27
OTU61	OTU70	-0.0703261	0.13
OTU131	OTU12	-0.070263	0.2
OTU131	OTU37	-0.0702623	0.1
OTU41	OTU131	0.0702118	0.11
OTU10	OTU54	-0.0701892	0.25
OTU40	OTU212	-0.0701496	0.15
OTU15	OTU25	-0.0700642	0.06
OTU19	OTU29	-0.0699948	0.1
OTU110	OTU77	-0.0699463	0.03
OTU216	OTU52	-0.0698991	0.09
OTU83	OTU21	-0.0698548	0.18
OTU47	OTU30	-0.0698322	0.06
OTU7	OTU83	-0.0696368	0.16
OTU11	OTU43	-0.0696221	0.18
OTU111	OTU29	0.0695422	0.09
OTU4	OTU51	-0.0694889	0.22
OTU33	OTU133	-0.0694841	0.16
OTU4	OTU30	-0.0694203	0.14
OTU1	OTU87	-0.0693177	0.26
OTU111	OTU112	-0.0693041	0.1
OTU8	OTU20	-0.0692357	0.23
OTU5	OTU46	-0.069159	0.15
OTU20	OTU133	-0.0690558	0.16
OTU61	OTU110	-0.069037	0.12
OTU12	OTU32	0.0690113	0.13
OTU3	OTU25	-0.0689802	0.16
OTU407	OTU42	-0.0689585	0.08
OTU41	OTU46	-0.068801	0.06
OTU83	OTU1138	0.0687957	0.19
OTU61	OTU47	-0.0687608	0.12
OTU112	OTU39	-0.0687413	0.11
OTU1	OTU42	0.0687323	0.08
OTU10	OTU133	-0.0687265	0.21
OTU7	OTU36	-0.0684776	0.16
OTU83	OTU131	0.0684273	0.14
OTU9	OTU14	0.0684025	0.11
OTU76	OTU14	-0.0683953	0.1
OTU41	OTU103	-0.0683913	0.18
OTU7	OTU15	0.0683271	0.09
OTU15	OTU247	0.068058	0.09
OTU67	OTU111	0.0680521	0.14
OTU277	OTU39	-0.0680156	0.08
OTU1	OTU52	0.0678831	0.07
OTU10	OTU58	-0.0678356	0.24
OTU41	OTU212	0.0678345	0.14
OTU1003	OTU30	0.0677625	0.2
OTU83	OTU41	0.0677092	0.14
OTU40	OTU48	-0.0676029	0.29
OTU216	OTU46	-0.0675936	0.09
OTU22	OTU37	-0.0675801	0.13
OTU83	OTU39	-0.0675365	0.18
OTU407	OTU83	-0.0674773	0.12
OTU41	OTU29	-0.0674596	0.13
OTU1034	OTU88	-0.067404	0.15
OTU1033	OTU216	0.067351	0.13
OTU88	OTU35	0.067261	0.15
OTU24	OTU55	-0.0672252	0.18
OTU21	OTU75	0.0671494	0.19
OTU216	OTU43	0.0671348	0.18
OTU6	OTU22	0.0669395	0.22
OTU83	OTU23	-0.0669393	0.17
OTU75	OTU62	0.0669187	0.06
OTU19	OTU42	0.0668169	0.09
OTU3	OTU9	0.0667777	0.13
OTU4	OTU76	0.0666922	0.23
OTU87	OTU24	-0.0665676	0.13
OTU58	OTU39	-0.0664396	0.16
OTU798	OTU24	0.0663453	0.25
OTU8	OTU131	0.0662881	0.21
OTU2	OTU77	0.0661939	0.13
OTU112	OTU37	-0.0660535	0.13
OTU58	OTU48	0.0660508	0.17
OTU7	OTU14	0.0659466	0.11
OTU41	OTU31	-0.0659015	0.18
OTU22	OTU21	0.0658767	0.14
OTU67	OTU76	-0.0657567	0.19
OTU33	OTU112	-0.0657403	0.14
OTU83	OTU29	-0.0656914	0.1
OTU1003	OTU21	0.0656541	0.22
OTU3	OTU10	0.0655978	0.21
OTU7	OTU277	0.0655657	0.17
OTU131	OTU57	-0.0655195	0.1
OTU33	OTU25	0.0654128	0.17
OTU87	OTU277	-0.0653899	0.22
OTU51	OTU111	0.065375	0.15
OTU1034	OTU41	-0.0653721	0.18
OTU76	OTU29	-0.0652994	0.08
OTU2	OTU32	0.0652403	0.09
OTU11	OTU23	-0.0652019	0.23
OTU55	OTU57	-0.0651853	0.09
OTU87	OTU48	0.0651666	0.24
OTU5	OTU247	-0.065146	0.16
OTU13	OTU1138	0.0651061	0.23
OTU57	OTU112	-0.0649992	0.07
OTU87	OTU110	-0.0647585	0.05
OTU87	OTU111	0.064749	0.09
OTU61	OTU57	0.064709	0.13
OTU1073	OTU212	0.0646164	0.11
OTU10	OTU247	0.0645202	0.24
OTU30	OTU32	-0.0644338	0.05
OTU112	OTU52	0.0643143	0.13
OTU5	OTU75	0.0643136	0.16
OTU83	OTU15	0.064256	0.09
OTU2	OTU83	-0.0641643	0.23
OTU58	OTU57	-0.0641623	0.11
OTU4	OTU87	0.0640945	0.24
OTU1003	OTU14	0.0640123	0.13
OTU83	OTU133	0.0639573	0.2
OTU7	OTU77	0.0638824	0.14
OTU2	OTU434	-0.0638304	0.22
OTU1003	OTU131	0.0636702	0.15
OTU8	OTU88	0.0636197	0.15
OTU2	OTU25	0.06351	0.16
OTU27	OTU57	0.0634817	0.13
OTU1034	OTU15	-0.0633643	0.16
OTU2	OTU36	-0.0633274	0.26
OTU51	OTU39	-0.0632789	0.15
OTU8	OTU52	0.063199	0.17
OTU1003	OTU1033	0.0631829	0.23
OTU22	OTU77	-0.0631336	0.07
OTU48	OTU212	0.0631194	0.15
OTU7	OTU133	0.063084	0.16
OTU7	OTU47	-0.0629645	0.11
OTU76	OTU88	0.0629516	0.13
OTU24	OTU29	0.0629475	0.18
OTU131	OTU434	-0.0629438	0.18
OTU57	OTU32	0.0629346	0.14
OTU798	OTU55	0.0629107	0.18
OTU110	OTU9	-0.062902	0.11
OTU20	OTU11	-0.0628122	0.23
OTU24	OTU62	0.0626316	0.18
OTU40	OTU32	-0.0625389	0.05
OTU1034	OTU31	-0.0625042	0.26
OTU22	OTU49	0.0624299	0.2
OTU13	OTU47	0.0624069	0.16
OTU1073	OTU36	-0.062387	0.1
OTU1073	OTU133	-0.0623094	0.19
OTU13	OTU32	0.0621949	0.17
OTU2	OTU33	-0.0621446	0.34
OTU1138	OTU48	-0.0619114	0.31
OTU10	OTU88	-0.0619	0.21
OTU57	OTU48	-0.0618584	0.12
OTU3	OTU57	-0.0618561	0.1
OTU103	OTU29	-0.0618372	0.14
OTU5	OTU70	-0.0617958	0.23
OTU55	OTU23	-0.0617719	0.16
OTU2	OTU46	0.0617639	0.15
OTU4	OTU10	0.0617337	0.18
OTU798	OTU54	-0.0616998	0.14
OTU87	OTU15	-0.061621	0.18
OTU7	OTU33	0.0616047	0.17
OTU19	OTU47	-0.0615596	0.17
OTU76	OTU9	0.0615351	0.12
OTU5	OTU36	0.0615203	0.26
OTU110	OTU43	0.0614836	0.16
OTU29	OTU43	0.0614433	0.11
OTU407	OTU62	0.0614155	0.18
OTU55	OTU14	0.0614076	0.13
OTU76	OTU48	-0.0613685	0.2
OTU7	OTU11	0.0612948	0.17
OTU83	OTU35	-0.0612369	0.2
OTU10	OTU14	-0.0612155	0.18
OTU43	OTU37	0.0611522	0.15
OTU24	OTU32	0.0610694	0.17
OTU3	OTU88	0.061051	0.19
OTU58	OTU49	-0.0609756	0.22
OTU47	OTU88	-0.0609231	0.09
OTU8	OTU55	0.0608424	0.25
OTU407	OTU48	-0.0608169	0.26
OTU27	OTU75	0.0607019	0.15
OTU1033	OTU112	0.0606584	0.13
OTU798	OTU30	0.0605042	0.24
OTU35	OTU58	-0.0604958	0.24
OTU2	OTU57	-0.0604954	0.2
OTU33	OTU19	-0.0604253	0.16
OTU1034	OTU23	0.0603469	0.21
OTU58	OTU42	0.0603241	0.11
OTU22	OTU24	0.0602225	0.2
OTU1003	OTU112	0.0602142	0.23
OTU75	OTU32	0.060054	0.1
OTU110	OTU54	0.0598552	0.1
OTU6	OTU51	0.0597126	0.25
OTU8	OTU58	0.0595685	0.18
OTU798	OTU49	-0.059541	0.23
OTU75	OTU112	-0.0594408	0.12
OTU5	OTU21	-0.0593806	0.21
OTU20	OTU57	-0.0593364	0.17
OTU110	OTU277	-0.0592615	0.15
OTU277	OTU212	0.0592228	0.17
OTU8	OTU110	0.0590941	0.17
OTU1034	OTU32	0.0590161	0.13
OTU22	OTU111	0.0588902	0.13
OTU1033	OTU62	0.0588138	0.25
OTU216	OTU54	0.0586619	0.14
OTU10	OTU46	0.0586392	0.14
OTU1034	OTU39	0.0586256	0.18
OTU12	OTU30	-0.058591	0.16
OTU13	OTU55	-0.0585378	0.18
OTU1	OTU32	-0.0585011	0.17
OTU83	OTU76	-0.058394	0.2
OTU22	OTU54	0.0581833	0.16
OTU110	OTU1138	0.058162	0.19
OTU247	OTU62	-0.0581535	0.15
OTU76	OTU247	-0.0581435	0.23
OTU6	OTU36	-0.0581008	0.19
OTU407	OTU46	0.0580976	0.13
OTU33	OTU216	-0.0577832	0.21
OTU55	OTU49	-0.0576835	0.26
OTU1003	OTU67	-0.0576775	0.31
OTU110	OTU216	-0.05766	0.18
OTU407	OTU77	-0.0575656	0.13
OTU33	OTU76	0.0573898	0.19
OTU111	OTU54	-0.0573525	0.12
OTU133	OTU32	-0.0573127	0.09
OTU76	OTU52	0.0572654	0.14
OTU3	OTU798	0.0571507	0.24
OTU61	OTU25	-0.0571142	0.14
OTU23	OTU48	-0.0569045	0.24
OTU41	OTU57	-0.0568741	0.13
OTU8	OTU434	-0.056835	0.25
OTU22	OTU216	-0.0567485	0.13
OTU133	OTU52	0.0567113	0.13
OTU3	OTU35	-0.0566833	0.22
OTU55	OTU48	0.0566796	0.16
OTU33	OTU29	0.0566688	0.2
OTU4	OTU216	-0.0566531	0.3
OTU21	OTU11	-0.0565787	0.27
OTU36	OTU76	-0.0565548	0.17
OTU1034	OTU87	-0.0565121	0.16
OTU88	OTU57	-0.0564125	0.11
OTU3	OTU76	-0.0563972	0.22
OTU61	OTU212	0.0563322	0.16
OTU110	OTU49	0.0563117	0.18
OTU407	OTU54	-0.0562528	0.19
OTU11	OTU39	-0.0562328	0.16
OTU83	OTU19	0.0561565	0.1
OTU4	OTU29	0.0561393	0.17
OTU58	OTU30	0.056067	0.13
OTU88	OTU27	-0.0560258	0.32
OTU70	OTU216	0.055911	0.23
OTU407	OTU216	-0.0559056	0.22
OTU111	OTU48	-0.0559008	0.19
OTU57	OTU247	-0.0558562	0.16
OTU48	OTU39	-0.055809	0.17
OTU5	OTU10	0.0555229	0.33
OTU110	OTU103	0.0554201	0.24
OTU1003	OTU20	-0.0552931	0.34
OTU57	OTU30	-0.0551245	0.13
OTU7	OTU52	0.0550481	0.15
OTU51	OTU76	0.0550056	0.24
OTU110	OTU25	0.054939	0.07
OTU6	OTU133	0.0548759	0.3
OTU1073	OTU7	0.0547848	0.22
OTU1003	OTU110	-0.0546953	0.16
OTU111	OTU27	0.0546885	0.15
OTU111	OTU39	0.0546148	0.17
OTU4	OTU39	0.0546045	0.22
OTU131	OTU103	-0.0545947	0.25
OTU33	OTU58	-0.0544389	0.18
OTU277	OTU57	-0.0544002	0.12
OTU103	OTU57	-0.05434	0.31
OTU41	OTU20	-0.0542178	0.24
OTU1073	OTU54	-0.0542033	0.12
OTU212	OTU75	-0.0541207	0.17
OTU6	OTU131	0.0541041	0.24
OTU5	OTU51	0.0539661	0.28
OTU83	OTU33	-0.0539498	0.14
OTU1033	OTU54	-0.0537676	0.26
OTU10	OTU33	-0.053757	0.26
OTU1003	OTU12	-0.0537282	0.25
OTU33	OTU35	-0.053676	0.26
OTU247	OTU37	-0.0535954	0.17
OTU41	OTU70	-0.0534759	0.21
OTU48	OTU46	-0.0534443	0.13
OTU31	OTU23	0.0534425	0.29
OTU1003	OTU1	-0.0534048	0.27
OTU7	OTU798	0.053162	0.31
OTU87	OTU57	-0.0530972	0.14
OTU5	OTU9	0.053033	0.23
OTU67	OTU77	-0.0529787	0.13
OTU8	OTU46	-0.0529575	0.12
OTU1033	OTU247	-0.052935	0.27
OTU110	OTU52	-0.0529231	0.04
OTU1	OTU10	0.052915	0.24
OTU48	OTU42	0.0528547	0.16
OTU49	OTU25	-0.0528312	0.24
OTU1073	OTU39	-0.0528245	0.17
OTU51	OTU57	-0.0527913	0.2
OTU21	OTU62	0.0527085	0.2
OTU57	OTU49	-0.0526704	0.22
OTU87	OTU212	0.0525876	0.16
OTU7	OTU25	-0.0525528	0.23
OTU111	OTU58	-0.0523959	0.11
OTU1034	OTU37	0.0523089	0.16
OTU61	OTU36	0.0521918	0.21
OTU19	OTU48	0.0521241	0.17
OTU434	OTU37	0.0521089	0.18
OTU798	OTU76	-0.0519531	0.2
OTU31	OTU30	0.0518655	0.23
OTU47	OTU54	0.0518437	0.12
OTU8	OTU36	0.0518345	0.27
OTU12	OTU37	0.0518014	0.22
OTU277	OTU133	0.0517928	0.19
OTU57	OTU21	-0.0517761	0.13
OTU407	OTU67	0.0517225	0.24
OTU62	OTU37	0.0516524	0.17
OTU36	OTU103	-0.0516316	0.26
OTU47	OTU20	0.0515077	0.22
OTU67	OTU11	-0.0514174	0.24
OTU77	OTU46	-0.0513933	0.04
OTU1	OTU76	0.0513242	0.27
OTU70	OTU112	-0.0511896	0.19
OTU83	OTU112	0.0511195	0.14
OTU88	OTU62	-0.0510459	0.3
OTU41	OTU39	-0.0508939	0.25
OTU70	OTU32	-0.0508157	0.2
OTU83	OTU20	-0.0507412	0.22
OTU67	OTU247	-0.0507016	0.18
OTU29	OTU112	-0.0506218	0.16
OTU8	OTU39	-0.0505568	0.26
OTU54	OTU46	-0.0505457	0.16
OTU83	OTU42	0.0505261	0.14
OTU2	OTU29	0.0505097	0.19
OTU31	OTU35	0.0503251	0.32
OTU55	OTU77	-0.0502982	0.11
OTU407	OTU434	0.0501444	0.28
OTU14	OTU52	0.0501333	0.16
OTU4	OTU37	0.0501221	0.23
OTU10	OTU41	0.0500927	0.39
OTU27	OTU30	-0.0500523	0.21
OTU1003	OTU40	0.0498912	0.37
OTU22	OTU47	0.0498896	0.17
OTU13	OTU19	-0.0498543	0.19
OTU21	OTU30	-0.0498523	0.24
OTU83	OTU46	-0.0498297	0.12
OTU2	OTU798	0.0497627	0.27
OTU1003	OTU277	0.0496856	0.23
OTU407	OTU57	0.0496771	0.15
OTU70	OTU58	-0.0496341	0.27
OTU31	OTU247	-0.0494893	0.15
OTU212	OTU42	0.0494881	0.12
OTU1073	OTU110	0.0494849	0.19
OTU51	OTU1073	0.0494732	0.16
OTU77	OTU37	-0.0494625	0.07
OTU31	OTU131	0.0494304	0.21
OTU6	OTU27	0.0492207	0.29
OTU2	OTU61	0.0491565	0.24
OTU131	OTU54	-0.0490584	0.24
OTU1033	OTU133	-0.0490099	0.17
OTU57	OTU75	0.0489864	0.15
OTU8	OTU1138	-0.0489718	0.33
OTU110	OTU70	0.0489492	0.18
OTU9	OTU46	0.0489386	0.19
OTU1	OTU61	0.0489254	0.27
OTU111	OTU57	0.0488919	0.09
OTU70	OTU23	0.0488088	0.26
OTU87	OTU247	0.0487986	0.2
OTU12	OTU46	-0.0487624	0.21
OTU30	OTU23	-0.0487472	0.3
OTU407	OTU35	0.0486915	0.35
OTU5	OTU62	0.0486168	0.15
OTU21	OTU25	-0.0483551	0.29
OTU1033	OTU7	0.0482874	0.29
OTU22	OTU35	-0.0482848	0.25
OTU1073	OTU62	0.0482647	0.25
OTU3	OTU40	-0.0481041	0.19
OTU36	OTU42	0.0480746	0.18
OTU54	OTU212	-0.0479349	0.19
OTU798	OTU77	0.0479182	0.14
OTU29	OTU9	-0.047722	0.23
OTU11	OTU216	-0.0476658	0.19
OTU1033	OTU212	0.0476624	0.17
OTU35	OTU11	-0.0476403	0.27
OTU24	OTU70	0.0475345	0.2
OTU58	OTU15	0.0475065	0.2
OTU1003	OTU103	-0.0474378	0.24
OTU7	OTU12	-0.0473851	0.27
OTU131	OTU21	-0.0472954	0.34
OTU1003	OTU22	0.047256	0.21
OTU4	OTU111	0.0472367	0.22
OTU70	OTU434	0.0472095	0.26
OTU24	OTU21	0.0471638	0.16
OTU57	OTU434	0.0470991	0.26
OTU8	OTU19	-0.0469914	0.33
OTU22	OTU32	-0.046983	0.14
OTU22	OTU88	0.0469076	0.28
OTU33	OTU36	-0.0468974	0.21
OTU21	OTU212	-0.0468233	0.23
OTU77	OTU32	-0.0467887	0.11
OTU70	OTU75	0.0467342	0.18
OTU10	OTU30	0.0467276	0.21
OTU25	OTU42	-0.0466742	0.12
OTU87	OTU43	-0.0465248	0.23
OTU13	OTU133	0.0464649	0.32
OTU55	OTU39	-0.0464023	0.27
OTU5	OTU25	-0.0463899	0.27
OTU55	OTU15	-0.0463023	0.21
OTU1073	OTU76	0.0461973	0.23
OTU61	OTU15	0.0461272	0.17
OTU49	OTU216	0.0460449	0.23
OTU33	OTU434	-0.045995	0.32
OTU88	OTU58	0.0459579	0.23
OTU407	OTU39	0.04595	0.19
OTU31	OTU47	-0.0459224	0.24
OTU1	OTU247	-0.0458416	0.28
OTU110	OTU48	-0.0458333	0.2
OTU55	OTU25	-0.0457898	0.26
OTU31	OTU11	-0.045701	0.36
OTU58	OTU21	-0.045687	0.2
OTU247	OTU9	0.0456855	0.29
OTU131	OTU30	0.0453615	0.24
OTU1034	OTU24	0.0453557	0.3
OTU798	OTU212	0.0452698	0.26
OTU4	OTU67	0.0452376	0.21
OTU57	OTU212	-0.0450797	0.19
OTU61	OTU247	0.0450641	0.23
OTU61	OTU407	-0.0448869	0.34
OTU1003	OTU798	-0.0448138	0.26
OTU47	OTU110	0.044807	0.26
OTU3	OTU33	-0.0448034	0.34
OTU33	OTU12	0.0446229	0.26
OTU6	OTU41	0.0446045	0.32
OTU67	OTU47	0.0445816	0.26
OTU19	OTU88	-0.0445671	0.27
OTU11	OTU42	0.044542	0.21
OTU24	OTU88	-0.044397	0.19
OTU83	OTU30	0.0442052	0.17
OTU6	OTU39	-0.0441294	0.3
OTU30	OTU52	0.0440424	0.14
OTU67	OTU110	0.0438497	0.26
OTU57	OTU77	-0.0438415	0.13
OTU76	OTU20	-0.0436938	0.27
OTU5	OTU39	-0.0436505	0.22
OTU67	OTU32	-0.0435528	0.23
OTU10	OTU110	0.0435078	0.32
OTU47	OTU42	-0.043405	0.21
OTU13	OTU33	0.0431197	0.31
OTU1034	OTU67	-0.0428177	0.23
[truncated: 703 more rows]

## Sheet: Fluids (set 1)
MEF (set 1)
Var1	Var2	Correlation	p
OTU1003	OTU212	0.709903	0
OTU1003	OTU3	0.666762	0
OTU3	OTU212	0.613425	0
OTU212	OTU224	0.61043	0
OTU7	OTU675	0.554528	0
OTU3	OTU224	0.549551	0
OTU706	OTU675	0.548091	0
OTU1003	OTU224	0.541113	0
OTU269	OTU212	0.513748	0
OTU41	OTU55	0.492378	0
OTU1	OTU706	0.476869	0
OTU7	OTU706	0.467161	0
OTU1003	OTU269	0.45397	0
OTU11	OTU212	0.453799	0
OTU12	OTU20	0.450351	0
OTU3	OTU269	0.43702	0
OTU247	OTU212	0.402632	0
OTU1003	OTU247	0.3904	0
OTU5	OTU8	0.387466	0
OTU19	OTU9	0.38742	0
OTU1	OTU675	0.386514	0
OTU6	OTU33	0.381281	0
OTU41	OTU69	0.38033	0
OTU269	OTU224	0.378755	0
OTU1	OTU7	0.36756	0
OTU103	OTU40	0.352418	0
OTU1138	OTU49	0.341041	0
OTU20	OTU23	0.336674	0
OTU269	OTU247	0.332191	0
OTU51	OTU61	0.318756	0
OTU1138	OTU21	0.316305	0
OTU40	OTU35	0.315881	0
OTU1138	OTU40	0.308407	0
OTU12	OTU23	0.301399	0
OTU3	OTU1	-0.300128	0
OTU69	OTU55	0.299536	0
OTU40	OTU20	0.293356	0
OTU5	OTU40	-0.291046	0
OTU5	OTU10	0.289837	0
OTU5	OTU3	0.287379	0.01
OTU8	OTU212	0.286958	0
OTU20	OTU21	0.286411	0
OTU35	OTU23	0.286399	0
OTU103	OTU20	0.285751	0
OTU40	OTU49	0.283508	0
OTU40	OTU434	0.283288	0
OTU5	OTU706	0.281146	0
OTU12	OTU21	0.278197	0
OTU103	OTU35	0.273058	0
OTU5	OTU103	-0.272555	0
OTU247	OTU224	0.271971	0
OTU24	OTU434	0.271787	0.01
OTU103	OTU49	0.26977	0
OTU12	OTU40	0.269545	0
OTU40	OTU23	0.269038	0
OTU61	OTU41	0.267873	0
OTU3	OTU11	0.267675	0
OTU1138	OTU103	0.266994	0
OTU3	OTU247	0.263327	0
OTU8	OTU11	0.263275	0
OTU12	OTU434	0.263273	0
OTU51	OTU41	0.262294	0
OTU20	OTU434	0.261252	0
OTU24	OTU40	0.26081	0
OTU13	OTU434	0.260746	0
OTU434	OTU224	-0.258519	0
OTU2	OTU41	0.25731	0.01
OTU1003	OTU11	0.255609	0
OTU40	OTU212	-0.251951	0
OTU5	OTU88	-0.251173	0
OTU13	OTU1138	0.249817	0.01
OTU19	OTU64	0.248569	0.01
OTU13	OTU27	0.248354	0
OTU434	OTU23	0.248094	0
OTU1003	OTU1	-0.247336	0
OTU12	OTU224	-0.246586	0
OTU24	OTU12	0.245357	0
OTU20	OTU212	-0.24487	0
OTU4	OTU35	0.244657	0.01
OTU6	OTU89	0.242964	0
OTU4	OTU21	0.240829	0
OTU51	OTU55	0.239626	0
OTU7	OTU269	-0.236586	0
OTU35	OTU20	0.234325	0
OTU5	OTU434	-0.234167	0
OTU13	OTU675	-0.23279	0
OTU24	OTU35	0.232705	0
OTU19	OTU247	0.232522	0
OTU1	OTU224	-0.232482	0.01
OTU4	OTU12	0.232129	0
OTU8	OTU10	0.231068	0
OTU6	OTU14	0.230381	0
OTU31	OTU12	0.229867	0
OTU13	OTU20	0.229621	0
OTU3	OTU434	-0.229445	0
OTU88	OTU40	0.229409	0
OTU6	OTU1	-0.228619	0.03
OTU12	OTU35	0.22819	0
OTU13	OTU21	0.22808	0
OTU12	OTU216	0.227188	0
OTU23	OTU247	-0.22605	0
OTU12	OTU212	-0.225661	0
OTU1138	OTU247	-0.224174	0
OTU27	OTU49	0.223988	0
OTU5	OTU49	-0.223656	0
OTU58	OTU64	0.221817	0
OTU2	OTU10	0.221238	0
OTU40	OTU224	-0.220952	0
OTU40	OTU27	0.220766	0.01
OTU19	OTU434	-0.220438	0
OTU11	OTU224	0.219743	0
OTU19	OTU35	-0.21946	0
OTU4	OTU24	0.21825	0.02
OTU35	OTU247	-0.21755	0
OTU10	OTU103	-0.217515	0
OTU5	OTU35	-0.216334	0
OTU8	OTU3	0.215958	0
OTU5	OTU212	0.215921	0
OTU212	OTU9	0.214801	0.02
OTU13	OTU12	0.21369	0.02
OTU8	OTU49	-0.213602	0
OTU19	OTU224	0.212938	0
OTU103	OTU23	0.21236	0
OTU434	OTU212	-0.212199	0
OTU31	OTU20	0.211058	0.01
OTU19	OTU103	-0.209291	0
OTU10	OTU40	-0.208604	0
OTU103	OTU88	0.207798	0
OTU12	OTU103	0.207478	0
OTU434	OTU9	-0.207164	0
OTU5	OTU1138	-0.20683	0
OTU69	OTU20	-0.206361	0
OTU13	OTU706	-0.205074	0.01
OTU31	OTU19	-0.204269	0
OTU19	OTU1138	-0.20358	0
OTU4	OTU40	0.203498	0.01
OTU8	OTU88	-0.20295	0
OTU15	OTU224	0.202725	0
OTU4	OTU31	0.202572	0.03
OTU20	OTU216	0.201848	0
OTU1	OTU58	0.201777	0.03
OTU70	OTU35	0.201593	0
OTU58	OTU11	-0.200691	0.01
OTU51	OTU69	0.200514	0
OTU19	OTU24	-0.200297	0
OTU49	OTU269	-0.200022	0
OTU10	OTU23	-0.199971	0
OTU31	OTU103	0.196799	0
OTU27	OTU434	0.196549	0.01
OTU61	OTU55	0.195995	0
OTU69	OTU21	-0.195619	0
OTU31	OTU40	0.195408	0.01
OTU24	OTU20	0.19477	0
OTU5	OTU7	0.19408	0.06
OTU19	OTU20	-0.193989	0
OTU19	OTU40	-0.192925	0
OTU40	OTU21	0.192762	0.01
OTU5	OTU41	-0.192688	0
OTU5	OTU12	-0.19235	0.03
OTU20	OTU224	-0.192255	0.01
OTU49	OTU224	-0.191754	0
OTU706	OTU15	0.19118	0.01
OTU2	OTU31	-0.190771	0.01
OTU4	OTU20	0.190711	0.01
OTU5	OTU15	0.189897	0
OTU70	OTU103	0.189653	0
OTU3	OTU216	-0.189024	0
OTU103	OTU706	-0.188166	0
OTU23	OTU212	-0.188096	0.01
OTU51	OTU7	0.187945	0.03
OTU13	OTU15	-0.186448	0.02
OTU27	OTU224	-0.18623	0.01
OTU13	OTU69	-0.185976	0.02
OTU12	OTU269	-0.185787	0
OTU31	OTU434	0.185604	0
OTU1	OTU51	0.184973	0.02
OTU31	OTU24	0.184382	0.01
OTU4	OTU224	-0.183818	0.04
OTU12	OTU247	-0.183156	0.01
OTU10	OTU212	0.182444	0.04
OTU21	OTU216	0.182109	0.01
OTU30	OTU212	-0.181985	0
OTU51	OTU35	-0.18135	0
OTU21	OTU15	-0.180892	0
OTU5	OTU21	-0.180826	0.02
OTU1138	OTU20	0.180543	0.02
OTU1003	OTU12	-0.179997	0.02
OTU51	OTU675	0.179037	0.02
OTU13	OTU24	0.178947	0.01
OTU27	OTU11	-0.178168	0.01
OTU1003	OTU434	-0.177987	0
OTU1003	OTU23	-0.1771	0.01
OTU1138	OTU35	0.177028	0.02
OTU40	OTU15	-0.176404	0
OTU216	OTU212	-0.176263	0
OTU31	OTU35	0.176138	0.01
OTU2	OTU69	0.175967	0.02
OTU103	OTU434	0.175801	0.01
OTU103	OTU21	0.175689	0.02
OTU3	OTU20	-0.175325	0.04
OTU4	OTU103	0.17508	0.06
OTU35	OTU434	0.174974	0.01
OTU1138	OTU224	-0.174503	0
OTU4	OTU19	-0.174483	0.02
OTU15	OTU89	0.174113	0.01
OTU13	OTU55	-0.173849	0.06
OTU3	OTU19	0.172957	0.01
OTU41	OTU20	-0.172774	0.02
OTU49	OTU23	0.172417	0.02
OTU31	OTU1138	0.172344	0.03
OTU61	OTU69	0.172137	0.01
OTU5	OTU11	0.172113	0
OTU4	OTU70	0.172072	0.01
OTU8	OTU269	0.171812	0.02
OTU216	OTU269	-0.171662	0
OTU5	OTU31	-0.171507	0.02
OTU1003	OTU20	-0.171057	0.02
OTU23	OTU224	-0.171021	0
OTU8	OTU224	0.170975	0.02
OTU6	OTU51	-0.170929	0.05
OTU19	OTU49	-0.170234	0
OTU10	OTU12	-0.170134	0.01
OTU10	OTU20	-0.170085	0
OTU5	OTU24	-0.170049	0.02
OTU21	OTU89	-0.169987	0
OTU13	OTU14	-0.169889	0.01
OTU31	OTU224	-0.169833	0
OTU20	OTU247	-0.169806	0.01
OTU10	OTU88	-0.169729	0
OTU13	OTU40	0.169558	0.01
OTU3	OTU33	0.169193	0.01
OTU8	OTU70	-0.16916	0.01
OTU49	OTU247	-0.16858	0.01
OTU20	OTU269	-0.168574	0.02
OTU49	OTU9	-0.168331	0
OTU1003	OTU40	-0.168068	0
OTU216	OTU9	-0.167639	0
OTU1	OTU212	-0.167152	0.03
OTU224	OTU14	0.167023	0.02
OTU70	OTU23	0.166896	0
OTU1138	OTU434	0.166688	0.03
OTU70	OTU88	0.166254	0
OTU24	OTU69	-0.166001	0
OTU6	OTU224	0.165294	0.01
OTU5	OTU23	-0.165207	0.03
OTU88	OTU35	0.16496	0.03
OTU55	OTU23	-0.164603	0.03
OTU1138	OTU88	0.164517	0.01
OTU88	OTU434	0.163552	0
OTU49	OTU212	-0.163469	0.01
OTU11	OTU216	-0.163368	0
OTU49	OTU434	0.163337	0.01
OTU21	OTU224	-0.163234	0
OTU4	OTU434	0.163044	0.03
OTU1	OTU269	-0.16263	0.05
OTU224	OTU9	0.162526	0.01
OTU3	OTU27	-0.162163	0.05
OTU1003	OTU216	-0.161949	0.02
OTU19	OTU88	-0.161836	0
OTU103	OTU27	0.161739	0.01
OTU13	OTU23	0.161428	0
OTU24	OTU23	0.161379	0.01
OTU4	OTU216	0.161249	0.02
OTU40	OTU89	-0.160626	0
OTU1138	OTU706	-0.160476	0
OTU19	OTU212	0.160174	0.02
OTU31	OTU70	0.159673	0.02
OTU2	OTU103	-0.15967	0.02
OTU61	OTU11	-0.158938	0.03
OTU4	OTU1138	0.158925	0.02
OTU20	OTU9	-0.158676	0.01
OTU69	OTU35	-0.158033	0
OTU1003	OTU9	0.157847	0.09
OTU1138	OTU675	-0.157841	0
OTU31	OTU49	0.157646	0.03
OTU19	OTU12	-0.156749	0
OTU6	OTU20	-0.156563	0.01
OTU13	OTU49	0.156526	0.01
OTU1003	OTU19	0.155912	0.01
OTU1003	OTU35	-0.155242	0.02
OTU88	OTU21	0.155166	0.01
OTU24	OTU88	0.154513	0.02
OTU69	OTU103	-0.154434	0.01
OTU12	OTU15	-0.153883	0.01
OTU12	OTU55	-0.153622	0.08
OTU70	OTU20	0.153599	0.02
OTU1003	OTU27	-0.15336	0.04
OTU40	OTU247	-0.153062	0.02
OTU12	OTU27	0.152686	0.03
OTU10	OTU11	0.15244	0.03
OTU8	OTU20	-0.152077	0.04
OTU1138	OTU23	0.151195	0.03
OTU19	OTU69	0.151153	0.03
OTU12	OTU89	-0.150436	0
OTU2	OTU58	-0.150291	0.06
OTU7	OTU58	0.150147	0.05
OTU35	OTU21	0.149659	0.05
OTU51	OTU33	-0.149082	0.05
OTU31	OTU23	0.148606	0.02
OTU6	OTU64	-0.148417	0.03
OTU8	OTU103	-0.14806	0.02
OTU64	OTU9	0.147672	0
OTU5	OTU70	-0.147467	0.01
OTU247	OTU9	0.147214	0.03
OTU20	OTU30	0.147206	0.02
OTU6	OTU10	0.146664	0.03
OTU4	OTU23	0.146621	0.07
OTU41	OTU9	-0.146598	0.04
OTU24	OTU103	0.146421	0.04
OTU1138	OTU27	0.146169	0.03
OTU5	OTU20	-0.146009	0.07
OTU1003	OTU7	-0.145196	0.05
OTU8	OTU12	-0.145	0.04
OTU24	OTU675	-0.144713	0.02
OTU2	OTU88	-0.144463	0.02
OTU31	OTU21	0.14426	0
OTU2	OTU12	-0.144257	0.1
OTU3	OTU40	-0.144136	0.04
OTU24	OTU224	-0.143283	0.02
OTU4	OTU14	-0.142975	0.01
OTU30	OTU23	0.142181	0.03
OTU51	OTU11	-0.141978	0.06
OTU3	OTU9	0.141911	0.08
OTU13	OTU224	-0.140862	0.01
OTU27	OTU212	-0.140715	0.03
OTU70	OTU21	0.140426	0.05
OTU7	OTU13	-0.140297	0.09
OTU41	OTU212	0.14027	0.06
OTU20	OTU27	0.140094	0.04
OTU1	OTU9	-0.140024	0.13
OTU24	OTU70	0.139797	0.01
OTU12	OTU14	-0.139202	0
OTU5	OTU675	0.138891	0.02
OTU8	OTU27	-0.13886	0.06
OTU3	OTU15	0.138844	0.06
OTU7	OTU247	-0.138731	0.08
OTU434	OTU706	-0.138448	0.02
OTU35	OTU212	-0.138283	0.01
OTU8	OTU216	-0.137834	0.04
OTU51	OTU58	0.137256	0.04
OTU8	OTU9	0.136845	0.03
OTU4	OTU64	-0.136824	0.02
OTU5	OTU13	-0.136698	0.09
OTU61	OTU9	-0.136552	0
OTU103	OTU9	-0.136068	0.02
OTU40	OTU55	-0.136038	0.09
OTU1138	OTU69	-0.135937	0.01
OTU24	OTU1138	0.135778	0.04
OTU35	OTU49	0.135706	0.03
OTU3	OTU23	-0.135129	0.06
OTU30	OTU247	-0.134992	0
OTU4	OTU13	0.134479	0.09
OTU70	OTU40	0.134196	0.02
OTU21	OTU434	0.13388	0.04
OTU7	OTU24	-0.133629	0.09
OTU8	OTU30	-0.133459	0.01
OTU19	OTU23	-0.132791	0.02
OTU3	OTU7	-0.132528	0.11
OTU4	OTU89	-0.132386	0.04
OTU19	OTU21	-0.131749	0.01
OTU4	OTU247	-0.131699	0.1
OTU47	OTU29	0.131527	0.02
OTU1138	OTU89	-0.131519	0
OTU1138	OTU212	-0.131364	0.08
OTU5	OTU27	-0.13124	0.05
OTU5	OTU9	0.131047	0.04
OTU1	OTU49	0.131004	0.06
OTU31	OTU88	0.130793	0.02
OTU21	OTU23	0.130647	0.01
OTU24	OTU30	0.130149	0.03
OTU1	OTU216	0.130121	0.11
OTU2	OTU20	-0.129977	0.11
OTU10	OTU58	-0.129747	0.08
OTU12	OTU70	0.129612	0.03
OTU55	OTU216	-0.129321	0.02
OTU88	OTU212	-0.12929	0.02
OTU12	OTU1138	0.129286	0.07
OTU1	OTU12	0.129182	0.09
OTU2	OTU24	-0.128929	0.06
OTU8	OTU40	-0.128339	0.05
OTU40	OTU706	-0.128182	0.01
OTU35	OTU269	-0.128031	0.01
OTU6	OTU15	0.127302	0.07
OTU8	OTU33	-0.126726	0.04
OTU35	OTU224	-0.126679	0.03
OTU69	OTU40	-0.126677	0.01
OTU19	OTU70	-0.126578	0
OTU103	OTU15	-0.126511	0
OTU35	OTU30	0.126137	0.06
OTU1138	OTU269	-0.125826	0.04
OTU35	OTU15	-0.125722	0
OTU10	OTU49	-0.125129	0.05
OTU216	OTU224	-0.123977	0.03
OTU103	OTU30	0.123795	0.01
OTU70	OTU269	-0.123264	0.05
OTU8	OTU706	0.123164	0.04
OTU13	OTU89	-0.12314	0.02
OTU33	OTU434	-0.122983	0.06
OTU23	OTU269	-0.12293	0.04
OTU31	OTU269	-0.122907	0.04
OTU1	OTU69	-0.12281	0.06
OTU15	OTU675	0.122755	0.04
OTU5	OTU247	-0.122175	0.04
OTU4	OTU1003	-0.121931	0.07
OTU6	OTU9	0.121827	0.12
OTU51	OTU1138	-0.121804	0.04
OTU103	OTU89	-0.121706	0
OTU30	OTU216	0.121615	0.02
OTU3	OTU49	-0.121562	0.07
OTU51	OTU64	0.12156	0.04
OTU8	OTU1003	0.121447	0.11
OTU21	OTU269	-0.121091	0.05
OTU61	OTU269	0.120599	0.1
OTU434	OTU247	-0.120513	0.04
OTU1003	OTU88	-0.12037	0.03
OTU24	OTU706	-0.120139	0.04
OTU1138	OTU15	-0.119852	0.03
OTU8	OTU41	-0.119738	0.12
OTU88	OTU11	-0.119699	0.01
OTU5	OTU2	0.119417	0.07
OTU5	OTU224	0.119294	0.06
OTU15	OTU14	0.119293	0.04
OTU4	OTU51	-0.119251	0.13
OTU27	OTU30	0.119211	0.04
OTU35	OTU706	-0.119182	0.02
OTU41	OTU40	-0.119162	0.07
OTU55	OTU434	-0.118561	0.03
OTU89	OTU14	0.118092	0.02
OTU70	OTU9	-0.117763	0.02
OTU5	OTU61	-0.117712	0.03
OTU13	OTU103	0.117629	0.07
OTU31	OTU69	-0.117487	0.02
OTU5	OTU19	0.117147	0.08
OTU27	OTU23	0.11704	0.04
OTU55	OTU89	0.116923	0.06
OTU1003	OTU49	-0.116918	0.07
OTU41	OTU12	-0.116917	0.08
OTU10	OTU24	-0.116607	0.07
OTU5	OTU1	0.116419	0.08
OTU1003	OTU1138	-0.1163	0.12
OTU61	OTU33	-0.116158	0.03
OTU4	OTU27	0.11603	0.12
OTU88	OTU20	0.115985	0.04
OTU2	OTU70	-0.115458	0.08
OTU61	OTU13	-0.115111	0.05
OTU1003	OTU675	-0.114616	0.11
OTU24	OTU55	-0.114171	0.07
OTU51	OTU9	-0.11407	0.12
OTU8	OTU21	-0.11403	0.08
OTU3	OTU21	-0.113921	0.07
OTU3	OTU12	-0.113912	0.12
OTU51	OTU47	-0.113629	0.03
OTU8	OTU61	-0.113399	0.06
OTU21	OTU49	0.113283	0.06
OTU31	OTU58	0.113282	0.06
OTU55	OTU20	-0.113134	0.06
OTU49	OTU30	0.113054	0.05
OTU27	OTU15	-0.112819	0.02
OTU1003	OTU41	0.112769	0.11
OTU19	OTU269	0.112709	0.07
OTU4	OTU212	-0.112489	0.11
OTU12	OTU88	0.112178	0.09
OTU69	OTU64	0.11206	0.08
OTU41	OTU269	0.111883	0.1
OTU1003	OTU15	0.111842	0.04
OTU88	OTU9	-0.111577	0.01
OTU69	OTU49	-0.111414	0.07
OTU41	OTU58	-0.111401	0.1
OTU20	OTU49	0.11134	0.04
OTU1	OTU11	-0.111265	0.14
OTU3	OTU14	0.111063	0.05
OTU49	OTU89	-0.111058	0.01
OTU434	OTU216	0.111034	0.08
OTU31	OTU11	-0.11064	0.08
OTU70	OTU212	-0.110617	0.04
OTU2	OTU8	0.110555	0.1
OTU10	OTU434	-0.110458	0.07
OTU7	OTU434	-0.110289	0.12
OTU8	OTU1138	-0.110285	0.06
OTU51	OTU224	-0.110237	0.02
OTU40	OTU30	0.11023	0.04
OTU10	OTU35	-0.110096	0.08
OTU3	OTU29	0.110006	0.06
OTU69	OTU88	-0.109971	0.05
OTU24	OTU21	0.109843	0.07
OTU8	OTU23	-0.1096	0.08
OTU7	OTU103	-0.109565	0.14
OTU88	OTU269	-0.108954	0.04
OTU15	OTU212	0.108431	0.11
OTU88	OTU15	-0.108231	0
OTU33	OTU19	-0.108206	0.05
OTU8	OTU51	-0.108088	0.07
OTU10	OTU1138	-0.107944	0.09
OTU8	OTU58	-0.10783	0.07
OTU4	OTU3	-0.107697	0.22
OTU23	OTU15	-0.107696	0.03
OTU33	OTU9	-0.107695	0.09
OTU2	OTU55	0.107589	0.13
OTU10	OTU13	-0.107537	0.15
OTU2	OTU247	-0.10749	0.15
OTU31	OTU216	0.10748	0.1
OTU12	OTU58	-0.107432	0.08
OTU1003	OTU706	-0.107259	0.12
OTU61	OTU47	0.107047	0.02
OTU88	OTU49	0.106438	0.05
OTU55	OTU11	-0.106373	0.1
OTU11	OTU9	0.106208	0.2
OTU31	OTU15	-0.105516	0.05
OTU10	OTU29	-0.105397	0.03
OTU1	OTU434	0.105368	0.14
OTU40	OTU269	-0.10531	0.04
OTU69	OTU216	-0.105272	0.03
OTU7	OTU19	0.105175	0.05
OTU2	OTU6	0.104568	0.13
OTU40	OTU14	-0.104386	0.01
OTU61	OTU89	0.104153	0.03
OTU35	OTU55	-0.104069	0.1
OTU69	OTU269	0.10395	0.13
OTU30	OTU434	0.103868	0.03
OTU64	OTU224	0.103845	0.04
OTU69	OTU58	-0.103751	0.07
OTU33	OTU64	-0.103524	0.09
OTU51	OTU40	-0.103114	0.06
OTU12	OTU64	-0.102509	0.12
OTU1003	OTU33	0.102468	0.16
OTU11	OTU23	-0.102351	0.1
OTU89	OTU675	0.102275	0.07
OTU33	OTU247	-0.102261	0.07
OTU6	OTU58	-0.102107	0.17
OTU11	OTU269	0.102054	0.1
OTU20	OTU14	-0.101506	0
OTU33	OTU212	0.101207	0.1
OTU4	OTU61	-0.10089	0.13
OTU61	OTU19	-0.100798	0.02
OTU10	OTU41	0.100324	0.18
OTU30	OTU269	-0.100302	0.09
OTU8	OTU31	-0.100211	0.13
OTU27	OTU247	-0.100133	0.1
OTU8	OTU15	0.100119	0.08
OTU1	OTU35	-0.100105	0.16
OTU24	OTU247	-0.0999569	0.08
OTU61	OTU35	-0.0998956	0.04
OTU434	OTU15	-0.0998021	0.08
OTU10	OTU31	-0.099683	0.09
OTU29	OTU30	0.099353	0.07
OTU23	OTU14	-0.0991469	0
OTU103	OTU224	-0.0988422	0.08
OTU21	OTU212	-0.0988178	0.12
OTU2	OTU51	-0.0988132	0.15
OTU30	OTU9	-0.0987608	0.04
OTU4	OTU15	-0.0986308	0.09
OTU13	OTU35	0.0984804	0.07
OTU51	OTU103	-0.0983596	0.15
OTU10	OTU706	0.0982674	0.09
OTU70	OTU434	0.0982355	0.06
OTU23	OTU9	-0.0981604	0.07
OTU1003	OTU14	0.0981326	0.06
OTU1003	OTU70	-0.0978028	0.06
OTU29	OTU21	-0.0977945	0.04
OTU31	OTU89	-0.0977509	0.02
OTU70	OTU11	-0.0976532	0.1
OTU40	OTU11	-0.0972102	0.12
OTU29	OTU11	0.0971626	0.09
OTU47	OTU434	0.0971052	0.04
OTU10	OTU33	0.0970318	0.1
OTU41	OTU21	-0.0967162	0.14
OTU7	OTU30	-0.0965504	0.11
OTU1	OTU27	0.0965412	0.22
OTU31	OTU247	-0.0964957	0.07
OTU29	OTU64	-0.0963285	0.06
OTU41	OTU103	-0.0960664	0.17
OTU12	OTU69	-0.0960098	0.14
OTU30	OTU89	0.0959205	0.04
OTU24	OTU64	-0.0955243	0.08
OTU3	OTU24	-0.0954572	0.08
OTU31	OTU29	-0.095346	0.04
OTU10	OTU69	0.0951886	0.07
OTU11	OTU89	-0.0950709	0.03
OTU70	OTU224	-0.0948773	0.06
OTU24	OTU216	0.0947665	0.09
OTU19	OTU30	-0.094126	0.04
OTU1138	OTU70	0.0938597	0.07
OTU58	OTU247	0.0934183	0.1
OTU88	OTU30	0.0931121	0.04
OTU10	OTU15	0.0929632	0.11
OTU55	OTU212	0.0927767	0.17
OTU35	OTU9	-0.0926017	0.09
OTU33	OTU675	-0.0924855	0.09
OTU40	OTU216	0.0924289	0.16
OTU4	OTU88	0.0923397	0.15
OTU103	OTU247	-0.0923236	0.12
OTU33	OTU24	0.0920979	0.11
OTU2	OTU216	-0.0918778	0.11
OTU3	OTU10	0.0918736	0.17
OTU23	OTU89	-0.0918359	0.03
OTU3	OTU1138	-0.0915864	0.17
OTU216	OTU706	0.09127	0.15
OTU55	OTU30	-0.0908547	0.06
OTU1003	OTU55	0.0904545	0.15
OTU88	OTU58	0.0904004	0.11
OTU41	OTU23	-0.0903961	0.07
OTU41	OTU706	-0.0901505	0.24
OTU61	OTU434	0.0901502	0.1
OTU20	OTU11	-0.0898445	0.12
OTU706	OTU23	-0.0897449	0.07
OTU64	OTU14	0.0896523	0.07
OTU216	OTU23	0.0896431	0.05
OTU6	OTU31	-0.0895463	0.11
OTU6	OTU1003	0.0894066	0.18
OTU12	OTU30	0.0890785	0.09
OTU30	OTU224	-0.0890484	0.04
OTU47	OTU21	-0.0889128	0.07
OTU7	OTU33	-0.0888797	0.13
OTU6	OTU675	-0.0883694	0.17
OTU89	OTU224	0.088267	0.06
OTU1003	OTU24	-0.0879607	0.12
OTU69	OTU675	0.0878384	0.13
OTU7	OTU47	-0.0878056	0.1
OTU13	OTU269	-0.0873747	0.14
OTU6	OTU7	-0.087113	0.22
OTU12	OTU9	-0.0868262	0.16
OTU10	OTU64	-0.0864666	0.12
OTU49	OTU706	-0.0864411	0.1
OTU27	OTU706	-0.0863522	0.15
OTU3	OTU706	-0.0863318	0.11
OTU6	OTU40	-0.0862605	0.15
OTU64	OTU11	-0.0862548	0.12
OTU6	OTU27	0.0861359	0.16
OTU19	OTU14	0.0861258	0.09
OTU3	OTU675	-0.086093	0.15
OTU40	OTU9	-0.0857408	0.16
OTU29	OTU9	-0.0855201	0.06
OTU55	OTU706	-0.0853671	0.08
OTU88	OTU216	0.0852967	0.08
OTU7	OTU224	-0.0852375	0.13
OTU10	OTU30	-0.0851764	0.07
OTU24	OTU14	-0.0851302	0.04
OTU10	OTU27	-0.0849032	0.17
OTU51	OTU24	-0.0847291	0.2
OTU1003	OTU89	0.084639	0.12
OTU10	OTU70	-0.0843487	0.08
OTU3	OTU88	-0.0839119	0.18
OTU13	OTU216	0.083837	0.15
OTU61	OTU23	-0.0837753	0.05
OTU24	OTU15	-0.0835792	0.07
OTU20	OTU89	-0.0835161	0.06
OTU31	OTU9	-0.0834646	0.11
OTU2	OTU1	-0.0834217	0.22
OTU3	OTU89	0.0831097	0.07
OTU1003	OTU30	-0.0831018	0.06
OTU29	OTU212	0.083082	0.14
OTU434	OTU675	-0.0830275	0.12
OTU55	OTU27	-0.0825242	0.12
OTU61	OTU103	-0.0824893	0.06
OTU40	OTU29	-0.0824658	0.05
OTU1138	OTU14	-0.082447	0.07
OTU269	OTU9	0.0822658	0.19
OTU103	OTU55	-0.0820695	0.1
OTU12	OTU11	-0.0817011	0.12
OTU24	OTU49	0.0813475	0.08
OTU35	OTU675	-0.0812313	0.15
OTU7	OTU212	-0.0811673	0.16
OTU69	OTU30	-0.0811632	0.07
OTU4	OTU675	-0.0807733	0.16
OTU4	OTU6	-0.0807549	0.18
OTU269	OTU675	-0.0803793	0.14
OTU212	OTU14	0.0801996	0.15
OTU1	OTU41	-0.080136	0.2
OTU1	OTU20	0.0800066	0.14
OTU88	OTU89	-0.0799793	0
OTU51	OTU15	-0.0799774	0.08
OTU41	OTU64	-0.0799724	0.18
OTU4	OTU41	-0.0795258	0.14
OTU69	OTU23	-0.0793796	0.09
OTU5	OTU30	-0.079364	0.11
OTU1138	OTU30	0.0793384	0.11
OTU41	OTU35	-0.0790565	0.18
OTU434	OTU14	-0.0785594	0.03
OTU33	OTU69	-0.0784676	0.12
OTU51	OTU88	-0.0782243	0.13
OTU70	OTU27	-0.0781561	0.12
OTU6	OTU21	-0.078073	0.12
OTU706	OTU269	-0.0780149	0.17
OTU49	OTU15	-0.0779916	0.03
OTU30	OTU706	-0.0777965	0.08
OTU61	OTU247	-0.0773453	0.17
OTU20	OTU15	-0.0771187	0.07
OTU24	OTU212	-0.0771063	0.13
OTU6	OTU12	-0.0770741	0.18
OTU51	OTU20	0.0770275	0.21
OTU69	OTU212	0.0766895	0.24
OTU41	OTU24	-0.0766265	0.25
OTU2	OTU21	-0.0766098	0.18
OTU8	OTU35	-0.0766	0.2
OTU21	OTU247	-0.0763888	0.18
OTU64	OTU706	-0.0763491	0.17
OTU7	OTU9	0.0761491	0.2
OTU3	OTU30	-0.0759947	0.2
OTU35	OTU89	-0.0752252	0.03
OTU2	OTU224	0.0750876	0.17
OTU4	OTU269	-0.0749701	0.24
OTU27	OTU14	-0.0749527	0.03
OTU33	OTU58	-0.0749402	0.21
OTU6	OTU212	0.0748378	0.25
OTU4	OTU47	-0.0748034	0.13
OTU13	OTU88	0.074604	0.13
OTU13	OTU58	-0.0743557	0.17
OTU61	OTU21	-0.0740821	0.14
OTU14	OTU675	0.0739547	0.09
OTU8	OTU24	-0.0738017	0.17
OTU47	OTU27	0.0736744	0.06
OTU1	OTU61	0.0735099	0.2
OTU706	OTU14	0.0734925	0.15
OTU41	OTU216	-0.073404	0.14
OTU6	OTU3	0.0733627	0.34
OTU70	OTU49	0.073313	0.13
OTU70	OTU216	0.0733095	0.13
OTU33	OTU1138	0.0732882	0.15
OTU88	OTU23	0.073168	0.11
OTU31	OTU212	-0.0730944	0.16
OTU10	OTU7	0.0725712	0.18
OTU2	OTU7	0.072443	0.26
OTU47	OTU58	-0.0720004	0.17
OTU3	OTU35	-0.0719085	0.16
OTU6	OTU47	0.0713379	0.23
OTU2	OTU47	0.0712032	0.2
OTU8	OTU14	-0.0711008	0.09
OTU41	OTU15	-0.0709369	0.12
OTU70	OTU247	-0.0709363	0.09
OTU61	OTU20	-0.0708778	0.15
OTU8	OTU29	-0.0707354	0.12
OTU4	OTU49	0.0705857	0.22
OTU1	OTU29	0.0705498	0.15
OTU8	OTU64	-0.0703512	0.21
OTU31	OTU675	-0.0702967	0.14
OTU2	OTU434	-0.0698239	0.18
OTU69	OTU247	0.0697478	0.27
OTU88	OTU224	-0.0697377	0.17
OTU29	OTU224	0.0695899	0.13
OTU10	OTU14	-0.0695656	0.07
OTU30	OTU11	-0.069434	0.14
OTU8	OTU247	0.0692167	0.19
OTU2	OTU11	0.069004	0.28
OTU51	OTU70	-0.0688009	0.15
OTU2	OTU13	0.0686045	0.22
OTU41	OTU30	-0.0685003	0.17
OTU47	OTU12	-0.068434	0.05
OTU4	OTU1	-0.0683708	0.3
OTU3	OTU31	-0.0681127	0.19
OTU1003	OTU21	-0.0680947	0.31
OTU12	OTU29	-0.0679473	0.14
OTU6	OTU269	-0.0677721	0.3
OTU51	OTU49	-0.0676719	0.22
OTU21	OTU675	-0.0675642	0.21
OTU21	OTU11	-0.0671194	0.21
OTU21	OTU9	-0.0670166	0.19
OTU7	OTU70	0.0668461	0.18
OTU24	OTU89	-0.0667104	0.11
OTU47	OTU55	-0.0666207	0.18
OTU4	OTU8	-0.0659047	0.25
OTU70	OTU29	-0.0658722	0.07
OTU1003	OTU10	0.0655676	0.24
OTU31	OTU30	0.0655235	0.11
OTU2	OTU33	0.0653686	0.28
OTU55	OTU64	0.0652229	0.2
OTU3	OTU55	0.065094	0.2
OTU7	OTU1138	-0.0650647	0.35
OTU5	OTU1003	0.0649086	0.25
OTU20	OTU29	-0.0646126	0.12
OTU21	OTU30	0.0642348	0.11
OTU47	OTU24	0.064162	0.1
OTU88	OTU64	-0.0639734	0.18
OTU103	OTU11	-0.0639016	0.18
OTU51	OTU31	-0.0638276	0.21
OTU41	OTU1138	-0.0637342	0.23
OTU35	OTU14	-0.0635808	0.07
OTU21	OTU14	-0.0632454	0.12
OTU31	OTU706	-0.0632077	0.2
OTU33	OTU269	-0.0631323	0.25
OTU19	OTU675	0.0630119	0.18
OTU5	OTU33	0.0630088	0.23
OTU13	OTU11	0.0627019	0.19
OTU24	OTU9	-0.0626947	0.21
OTU69	OTU89	0.062664	0.15
OTU103	OTU675	-0.0624164	0.16
OTU7	OTU14	-0.0622454	0.19
OTU41	OTU19	-0.0620262	0.25
OTU51	OTU706	0.06192	0.17
OTU6	OTU103	-0.0618879	0.24
OTU69	OTU29	-0.0618544	0.06
OTU5	OTU47	-0.0617214	0.13
OTU216	OTU247	0.0615107	0.15
OTU4	OTU69	-0.0613206	0.22
OTU58	OTU212	-0.0613137	0.28
OTU58	OTU15	-0.0611173	0.23
OTU434	OTU11	-0.0610291	0.32
OTU64	OTU247	0.0609113	0.27
OTU58	OTU269	-0.0607211	0.27
OTU31	OTU33	-0.060692	0.25
OTU55	OTU269	0.0605201	0.26
OTU8	OTU13	-0.0603224	0.31
OTU47	OTU15	0.0602493	0.1
OTU10	OTU224	0.0601865	0.21
OTU13	OTU30	0.060142	0.13
OTU2	OTU27	0.0590456	0.35
OTU88	OTU14	-0.0588661	0.08
OTU47	OTU216	-0.0587416	0.17
OTU3	OTU13	-0.0583485	0.29
OTU88	OTU29	0.0583436	0.14
OTU61	OTU7	-0.0582875	0.27
OTU41	OTU675	0.0582685	0.26
OTU12	OTU49	0.0580859	0.14
OTU5	OTU55	-0.057898	0.21
OTU1	OTU31	0.057362	0.24
OTU10	OTU21	-0.0572909	0.22
OTU5	OTU89	0.0570369	0.2
OTU3	OTU69	0.0568369	0.18
OTU19	OTU29	-0.0568362	0.1
OTU30	OTU14	0.056474	0.05
OTU3	OTU70	-0.056404	0.24
OTU10	OTU247	-0.0563957	0.27
OTU21	OTU64	-0.0563526	0.15
OTU61	OTU31	-0.0563378	0.21
OTU61	OTU212	-0.0557986	0.26
OTU20	OTU675	0.0554002	0.2
OTU6	OTU706	-0.0553096	0.3
OTU103	OTU14	-0.0550964	0.15
OTU69	OTU15	0.0547391	0.15
OTU1003	OTU103	-0.0546939	0.28
OTU70	OTU89	-0.0546762	0.06
OTU5	OTU269	0.0545264	0.26
OTU51	OTU434	0.0544457	0.2
OTU1003	OTU13	-0.0541884	0.31
OTU1	OTU88	0.0538091	0.24
OTU64	OTU269	0.0537338	0.26
OTU15	OTU269	0.0537111	0.24
OTU51	OTU14	-0.0534278	0.17
OTU8	OTU7	0.0534179	0.24
OTU6	OTU24	-0.0533167	0.34
OTU1	OTU30	-0.0529174	0.2
OTU55	OTU21	-0.0528333	0.27
OTU24	OTU269	-0.0526586	0.26
OTU31	OTU64	-0.0525749	0.19
OTU19	OTU11	-0.052485	0.26
OTU41	OTU31	-0.0524801	0.22
OTU35	OTU64	-0.0524741	0.28
OTU49	OTU11	-0.0523307	0.28
OTU7	OTU89	0.0522585	0.17
OTU61	OTU1138	-0.052017	0.26
OTU247	OTU14	0.0520028	0.17
OTU1003	OTU31	-0.051905	0.24
OTU2	OTU61	0.0516718	0.25
OTU19	OTU706	0.0515389	0.27
OTU61	OTU40	-0.0515037	0.25
OTU51	OTU247	-0.0514096	0.23
OTU6	OTU13	-0.0512106	0.26
OTU1	OTU24	0.0509062	0.37
OTU1	OTU64	0.0507638	0.2
OTU33	OTU89	0.0507269	0.19
OTU27	OTU269	-0.0502587	0.29
OTU216	OTU675	0.0500613	0.25
OTU47	OTU49	0.0500525	0.11
OTU40	OTU675	-0.0500329	0.23
OTU58	OTU9	0.0500292	0.3
OTU58	OTU49	0.0498629	0.26
OTU15	OTU247	-0.0497614	0.17
OTU11	OTU14	-0.0491401	0.19
OTU103	OTU212	-0.0489218	0.22
OTU216	OTU15	-0.0488775	0.24
OTU5	OTU4	-0.0488157	0.35
OTU27	OTU9	0.0487238	0.22
OTU2	OTU675	-0.0486417	0.21
OTU47	OTU40	-0.0482958	0.23
OTU47	OTU9	-0.0481458	0.28
OTU6	OTU55	-0.0476069	0.31
OTU434	OTU269	-0.0476006	0.28
OTU33	OTU20	-0.0474823	0.23
OTU2	OTU23	-0.0474619	0.27
OTU1	OTU40	0.0473608	0.33
OTU103	OTU269	-0.0469368	0.35
OTU9	OTU14	-0.046851	0.16
OTU61	OTU49	0.0465723	0.24
OTU58	OTU434	-0.0461419	0.3
OTU70	OTU675	0.0461104	0.24
OTU55	OTU49	-0.0459518	0.27
OTU61	OTU706	-0.0458565	0.32
OTU35	OTU29	0.0458039	0.19
OTU49	OTU675	-0.0458008	0.37
OTU40	OTU64	0.0454089	0.25
OTU1	OTU13	-0.045376	0.27
OTU51	OTU13	-0.0452578	0.29
OTU27	OTU64	-0.044681	0.2
OTU29	OTU216	-0.0444175	0.15
OTU1003	OTU69	0.0443369	0.29
OTU7	OTU27	-0.0442583	0.36
OTU69	OTU224	0.0439895	0.4
OTU7	OTU49	-0.0438832	0.28
OTU4	OTU55	-0.0434212	0.37
OTU47	OTU224	0.0432701	0.15
OTU58	OTU706	-0.0431317	0.34
OTU7	OTU15	-0.0431277	0.34
OTU1138	OTU55	-0.0427627	0.35
OTU2	OTU89	-0.0427565	0.27
OTU1	OTU33	-0.0423858	0.4
OTU41	OTU70	-0.042361	0.25
OTU41	OTU27	-0.042217	0.42
OTU61	OTU70	-0.0421465	0.29
OTU35	OTU27	0.0420705	0.18
OTU1138	OTU9	-0.0420364	0.26
OTU13	OTU212	-0.0419388	0.31
OTU69	OTU27	-0.0418385	0.3
OTU47	OTU14	0.0418346	0.15
OTU33	OTU35	0.041824	0.27
OTU88	OTU706	-0.0417742	0.35
OTU1003	OTU51	-0.0415981	0.33
OTU212	OTU675	-0.041533	0.31
OTU1003	OTU29	0.0413337	0.27
OTU88	OTU27	0.0413316	0.21
OTU47	OTU706	-0.0412809	0.19
OTU7	OTU55	0.0411489	0.3
OTU51	OTU19	-0.0409894	0.22
OTU61	OTU29	0.0409666	0.24
OTU51	OTU89	0.0407636	0.27
OTU13	OTU9	0.0404362	0.32
OTU33	OTU21	-0.0402676	0.21
OTU103	OTU64	0.0401907	0.35
OTU11	OTU706	0.0401905	0.3
OTU269	OTU89	-0.040054	0.31
OTU70	OTU14	-0.039973	0.23
OTU29	OTU49	-0.0399562	0.2
OTU31	OTU55	0.0398036	0.29
OTU61	OTU30	0.039744	0.21
OTU6	OTU1138	-0.0397416	0.39
OTU64	OTU23	-0.0395167	0.34
OTU35	OTU216	0.0394686	0.26
OTU55	OTU14	0.039333	0.22
OTU47	OTU20	-0.0393312	0.31
OTU47	OTU1138	0.039321	0.27
OTU47	OTU30	0.0391647	0.21
OTU11	OTU675	-0.0390226	0.27
OTU3	OTU47	0.0389766	0.28
OTU33	OTU224	0.0389707	0.39
OTU13	OTU64	-0.0389067	0.33
OTU61	OTU88	-0.0385408	0.31
OTU20	OTU706	-0.0385274	0.37
OTU58	OTU675	0.0384097	0.27
OTU29	OTU247	-0.0383962	0.28
OTU49	OTU216	0.0381253	0.36
OTU61	OTU64	0.0380306	0.29
OTU47	OTU89	0.037987	0.18
OTU61	OTU27	0.0378421	0.29
OTU64	OTU49	0.0377551	0.22
OTU2	OTU40	-0.0374867	0.3
OTU47	OTU64	-0.0374182	0.29
OTU69	OTU11	-0.0372276	0.4
OTU47	OTU247	-0.0370927	0.25
OTU21	OTU706	-0.0370192	0.35
OTU47	OTU70	-0.0370186	0.22
OTU5	OTU6	0.0370092	0.36
OTU12	OTU675	0.0365159	0.3
OTU1003	OTU64	0.0365024	0.41
OTU1	OTU14	-0.035975	0.3
OTU10	OTU9	-0.0358638	0.31
OTU269	OTU14	0.0358314	0.23
OTU103	OTU29	-0.0357022	0.34
OTU24	OTU27	0.0353572	0.32
OTU47	OTU35	-0.0350618	0.24
OTU4	OTU33	-0.0350346	0.4
OTU6	OTU29	0.0349523	0.32
OTU70	OTU58	0.0349221	0.26
OTU61	OTU15	0.0348992	0.22
OTU2	OTU212	0.0346144	0.39
OTU1	OTU103	-0.034471	0.36
OTU8	OTU434	-0.0344535	0.43
OTU47	OTU269	-0.0341069	0.37
OTU706	OTU212	0.0337448	0.29
OTU51	OTU30	-0.0335265	0.23
OTU1003	OTU61	0.0334334	0.33
OTU9	OTU675	-0.0333773	0.43
OTU58	OTU23	-0.0333369	0.42
OTU10	OTU19	0.0328143	0.34
OTU247	OTU675	-0.0327719	0.35
OTU5	OTU51	-0.0327258	0.3
OTU1	OTU19	-0.0326815	0.34
OTU1	OTU55	-0.0325189	0.35
OTU7	OTU69	-0.0324691	0.35
OTU29	OTU434	-0.0323848	0.32
OTU6	OTU41	0.0323357	0.4
OTU64	OTU30	0.032318	0.21
OTU88	OTU55	-0.0322687	0.33
OTU10	OTU51	-0.0321004	0.42
OTU58	OTU224	-0.0320275	0.34
OTU61	OTU675	0.0319522	0.29
OTU7	OTU23	0.0319342	0.31
OTU8	OTU19	0.0319245	0.29
OTU1	OTU47	0.0318594	0.24
OTU6	OTU11	-0.0318531	0.37
OTU6	OTU434	-0.0318155	0.43
OTU2	OTU14	-0.0317414	0.24
OTU24	OTU29	0.0316365	0.28
OTU2	OTU1003	0.0314854	0.3
OTU35	OTU58	0.0313524	0.32
OTU4	OTU11	-0.0312031	0.3
OTU7	OTU20	0.0311677	0.43
OTU10	OTU89	-0.0310827	0.29
OTU41	OTU247	0.0310025	0.38
OTU88	OTU675	0.0308346	0.4
OTU30	OTU15	0.030661	0.25
OTU33	OTU88	-0.0303093	0.33
OTU55	OTU224	0.0302351	0.3
OTU55	OTU9	-0.0301019	0.42
OTU51	OTU269	0.0300325	0.38
OTU51	OTU29	0.0298058	0.33
OTU7	OTU64	0.0295735	0.32
OTU13	OTU31	-0.0295505	0.33
OTU706	OTU89	-0.0295292	0.34
OTU15	OTU9	-0.0294949	0.36
OTU27	OTU29	-0.0294806	0.37
OTU47	OTU69	-0.029253	0.3
OTU2	OTU49	-0.0292466	0.43
OTU51	OTU27	-0.029148	0.41
OTU5	OTU64	-0.0290978	0.31
OTU51	OTU23	-0.0288235	0.44
OTU69	OTU706	0.02862	0.34
OTU11	OTU247	-0.0284958	0.43
OTU10	OTU47	-0.028492	0.32
OTU7	OTU35	-0.0284214	0.37
OTU33	OTU103	-0.0284106	0.36
OTU10	OTU61	0.02823	0.33
OTU216	OTU89	-0.02817	0.28
OTU58	OTU89	0.0280956	0.36
OTU3	OTU51	-0.0279661	0.39
OTU51	OTU212	-0.0279275	0.39
OTU55	OTU58	0.0278644	0.33
OTU61	OTU24	-0.0278175	0.38
OTU7	OTU21	0.0276164	0.37
OTU88	OTU247	-0.0275047	0.33
OTU19	OTU55	0.0269149	0.35
OTU103	OTU216	0.0264946	0.3
OTU7	OTU11	-0.0263968	0.37
OTU55	OTU675	0.0263293	0.47
OTU2	OTU4	0.0261373	0.32
OTU27	OTU675	-0.0260786	0.4
OTU64	OTU434	-0.0260125	0.36
OTU24	OTU58	-0.0259262	0.4
OTU33	OTU40	-0.0258899	0.38
OTU2	OTU30	-0.0258387	0.3
OTU33	OTU15	-0.0257914	0.32
OTU6	OTU23	-0.0257751	0.39
OTU58	OTU216	0.0256693	0.31
OTU41	OTU11	0.0256009	0.38
OTU27	OTU21	0.0255932	0.31
OTU19	OTU47	-0.0255227	0.32
OTU70	OTU15	-0.0254324	0.33
OTU64	OTU89	-0.0254068	0.36
OTU6	OTU8	-0.0253824	0.42
OTU1	OTU15	0.0250356	0.37
OTU64	OTU675	0.0245779	0.31
OTU61	OTU14	0.0245342	0.24
OTU64	OTU216	-0.0243426	0.39
OTU2	OTU15	0.0239911	0.42
OTU5	OTU14	-0.0239831	0.31
OTU41	OTU88	0.0236736	0.32
OTU3	OTU64	0.0235223	0.42
OTU89	OTU212	0.0234174	0.3
OTU8	OTU69	-0.0234174	0.46
OTU51	OTU12	0.022883	0.48
OTU1138	OTU64	-0.0228251	0.47
OTU31	OTU47	-0.0227597	0.36
OTU13	OTU70	-0.0227504	0.33
OTU69	OTU434	-0.0226693	0.41
OTU61	OTU12	-0.0225998	0.38
OTU58	OTU14	0.0222856	0.28
OTU47	OTU103	-0.0222067	0.36
OTU29	OTU58	-0.0219097	0.37
OTU89	OTU247	0.0211407	0.46
OTU47	OTU23	-0.0205011	0.31
OTU41	OTU33	-0.0204873	0.42
OTU7	OTU216	0.0202941	0.45
OTU33	OTU29	0.0201839	0.41
OTU61	OTU224	-0.0201561	0.37
OTU33	OTU70	-0.0198722	0.38
OTU7	OTU41	-0.019797	0.38
OTU49	OTU14	-0.0197897	0.39
OTU33	OTU49	0.0196053	0.39
OTU41	OTU89	0.0195976	0.4
OTU33	OTU55	-0.019364	0.46
OTU41	OTU224	0.0192838	0.42
OTU33	OTU706	-0.0192135	0.48
OTU29	OTU14	-0.0191579	0.32
OTU4	OTU30	-0.0191407	0.29
OTU70	OTU64	-0.0190306	0.34
OTU2	OTU706	0.0190291	0.45
OTU5	OTU58	-0.0189618	0.45
OTU10	OTU269	-0.0187152	0.48
OTU70	OTU69	-0.0186331	0.3
OTU33	OTU23	-0.0186136	0.32
OTU3	OTU41	-0.0185358	0.45
OTU20	OTU58	0.0185108	0.42
OTU8	OTU55	-0.0185086	0.47
OTU13	OTU29	-0.0185084	0.51
OTU4	OTU29	-0.018455	0.39
OTU2	OTU35	-0.0184495	0.42
OTU1	OTU10	0.0183531	0.44
OTU29	OTU89	0.0183035	0.28
OTU27	OTU89	-0.017652	0.43
OTU55	OTU247	0.0174948	0.42
OTU6	OTU35	0.0173222	0.43
OTU29	OTU269	0.0172672	0.37
OTU31	OTU14	-0.0169964	0.45
OTU5	OTU216	-0.0166043	0.39
OTU7	OTU29	0.0165122	0.37
OTU10	OTU55	0.0164971	0.45
OTU4	OTU10	-0.016354	0.41
OTU8	OTU675	-0.0163174	0.46
OTU55	OTU15	-0.0162736	0.37
OTU12	OTU706	0.0162249	0.53
OTU13	OTU47	-0.0160202	0.34
OTU69	OTU14	0.0156374	0.34
OTU10	OTU216	-0.0154907	0.43
OTU58	OTU21	0.0154619	0.37
OTU61	OTU58	0.0154005	0.45
OTU11	OTU15	-0.0150778	0.5
OTU41	OTU13	-0.0150185	0.46
OTU19	OTU58	0.015004	0.51
OTU33	OTU216	0.0148815	0.36
OTU1138	OTU29	0.0143419	0.39
OTU706	OTU247	-0.0142469	0.45
OTU224	OTU675	0.0142357	0.47
OTU27	OTU58	0.0140156	0.38
OTU3	OTU61	-0.0140082	0.41
OTU89	OTU9	-0.013882	0.54
OTU706	OTU224	0.0137309	0.43
OTU6	OTU49	-0.0136616	0.4
OTU216	OTU14	0.0136232	0.4
OTU2	OTU64	-0.0134645	0.42
OTU33	OTU30	0.0133135	0.46
OTU8	OTU1	-0.0129225	0.57
OTU6	OTU70	-0.012713	0.45
OTU1138	OTU58	-0.0124676	0.43
OTU55	OTU29	-0.0123295	0.42
OTU31	OTU27	0.012125	0.33
OTU7	OTU31	0.0118787	0.52
OTU1	OTU89	-0.0118318	0.38
OTU4	OTU9	0.0117357	0.47
OTU2	OTU19	0.0114579	0.47
OTU3	OTU58	0.0114338	0.44
OTU40	OTU58	-0.0113201	0.44
OTU29	OTU23	-0.0111043	0.46
OTU29	OTU15	0.01087	0.4
OTU47	OTU675	-0.0107666	0.43
OTU23	OTU675	0.0106691	0.46
OTU2	OTU269	-0.0106352	0.54
OTU4	OTU7	0.0105963	0.49
OTU706	OTU9	0.0105368	0.42
OTU58	OTU30	0.0104797	0.4
OTU69	OTU9	0.0102436	0.35
OTU6	OTU88	0.0101985	0.44
OTU5	OTU69	-0.010166	0.47
OTU8	OTU89	-0.00996414	0.5
OTU1	OTU247	-0.00991	0.52
OTU33	OTU14	0.00944167	0.42
OTU19	OTU15	0.0093128	0.41
OTU41	OTU14	0.00888944	0.53
OTU1138	OTU11	0.00886409	0.47
OTU20	OTU64	-0.00868911	0.44
OTU1	OTU1138	-0.00857779	0.44
OTU30	OTU675	-0.00839796	0.51
OTU19	OTU27	0.00834237	0.36
OTU2	OTU9	-0.00832084	0.41
OTU33	OTU12	0.00827652	0.55
OTU51	OTU21	-0.00826425	0.41
OTU1138	OTU216	0.00804005	0.43
OTU51	OTU216	-0.00791666	0.43
OTU70	OTU55	-0.00746251	0.34
OTU19	OTU89	-0.00737064	0.54
OTU10	OTU675	-0.00733803	0.56
OTU29	OTU675	0.00732554	0.45
OTU103	OTU58	0.0069545	0.44
OTU33	OTU27	0.00673536	0.54
OTU33	OTU11	0.00668282	0.38
OTU47	OTU212	0.00667415	0.36
OTU2	OTU1138	0.00636258	0.47
OTU7	OTU12	0.00623067	0.37
OTU6	OTU61	0.00614132	0.47
OTU434	OTU89	0.0060678	0.48
OTU64	OTU212	0.00559918	0.45
OTU1003	OTU58	-0.00539458	0.43
OTU6	OTU30	0.00476812	0.4
OTU29	OTU706	0.00456456	0.57
OTU41	OTU49	0.00435002	0.49
OTU4	OTU706	-0.0042581	0.42
OTU41	OTU434	0.00376755	0.58
OTU70	OTU30	0.00357605	0.42
OTU7	OTU88	-0.00329778	0.56
OTU3	OTU103	-0.00317995	0.52
OTU6	OTU247	-0.00311026	0.49
OTU5	OTU29	-0.00290277	0.47
OTU64	OTU15	-0.00242615	0.53
OTU13	OTU19	-0.00218716	0.5
OTU41	OTU29	-0.00210731	0.53
OTU1003	OTU47	-0.00199177	0.48
OTU13	OTU33	-0.00186608	0.52
OTU2	OTU3	-0.00186309	0.57
OTU27	OTU216	0.00173407	0.37
OTU6	OTU69	0.00171224	0.53
OTU24	OTU11	-0.0016494	0.54
OTU61	OTU216	0.00164178	0.46
OTU6	OTU216	0.0015783	0.45
OTU33	OTU47	-0.0015752	0.48
OTU2	OTU29	0.00155051	0.49
OTU47	OTU11	-0.00154555	0.53
OTU1	OTU23	0.00152908	0.46
OTU19	OTU216	0.00134229	0.47
OTU47	OTU88	0.00132817	0.51
OTU8	OTU47	0.00132605	0.49
OTU1	OTU21	0.00103623	0.43
OTU1	OTU70	-0.000949374	0.46
OTU35	OTU11	0.000805066	0.46
OTU4	OTU58	0.00077719	0.41
OTU13	OTU247	-0.000690444	0.48
OTU41	OTU47	-0.000676996	0.57
OTU7	OTU40	0.000147399	0.45
OTU70	OTU706	-7.61354e-05	0.55
OTU6	OTU19	2.3504e-05	0.53

## Sheet: Fluids (set 2)
MEF (set 2)
Var1	Var2	Correlation	p
OTU1003	OTU212	0.645471	0
OTU1003	OTU3	0.628067	0
OTU3	OTU212	0.621666	0
OTU7	OTU706	0.55443	0
OTU706	OTU675	0.537726	0
OTU7	OTU675	0.53559	0
OTU11	OTU212	0.505423	0
OTU1	OTU706	0.440443	0
OTU24	OTU12	0.435652	0
OTU6	OTU33	0.42961	0
OTU269	OTU212	0.42488	0
OTU12	OTU20	0.406457	0
OTU41	OTU69	0.402823	0
OTU1003	OTU269	0.390378	0
OTU1	OTU675	0.388834	0
OTU1	OTU7	0.383155	0
OTU5	OTU8	0.380508	0
OTU247	OTU212	0.370084	0
OTU41	OTU55	0.367838	0
OTU51	OTU61	0.360447	0
OTU3	OTU269	0.356694	0
OTU12	OTU434	0.356648	0
OTU24	OTU20	0.352401	0
OTU19	OTU9	0.341593	0
OTU20	OTU434	0.331869	0
OTU1003	OTU247	0.326166	0
OTU24	OTU35	0.313456	0
OTU24	OTU434	0.313029	0
OTU61	OTU41	0.312484	0
OTU269	OTU247	0.311184	0
OTU103	OTU40	0.309457	0
OTU3	OTU11	0.305789	0
OTU5	OTU434	-0.303405	0
OTU51	OTU41	0.302756	0
OTU5	OTU10	0.298516	0
OTU35	OTU20	0.293051	0
OTU12	OTU35	0.282527	0
OTU5	OTU3	0.280215	0
OTU3	OTU1	-0.277889	0
OTU35	OTU434	0.277812	0
OTU5	OTU12	-0.27473	0
OTU13	OTU675	-0.271304	0
OTU12	OTU40	0.269665	0
OTU4	OTU407	0.268326	0
OTU5	OTU40	-0.266192	0
OTU13	OTU27	0.262936	0
OTU13	OTU89	-0.258055	0
OTU40	OTU434	0.256649	0
OTU40	OTU23	0.256157	0
OTU8	OTU3	0.250287	0
OTU1003	OTU11	0.249356	0
OTU31	OTU12	0.245356	0
OTU13	OTU12	0.244863	0
OTU31	OTU40	0.244374	0.01
OTU1138	OTU49	0.244277	0
OTU407	OTU9	0.242861	0
OTU8	OTU10	0.242727	0
OTU3	OTU247	0.238765	0.01
OTU40	OTU20	0.238535	0
OTU6	OTU1	-0.238209	0
OTU103	OTU434	0.233482	0
OTU5	OTU24	-0.233411	0
OTU13	OTU23	0.233306	0
OTU69	OTU58	-0.233086	0
OTU5	OTU23	-0.23289	0
OTU13	OTU434	0.232869	0.01
OTU19	OTU1138	-0.232301	0
OTU1003	OTU23	-0.229052	0
OTU706	OTU44	0.228797	0
OTU24	OTU23	0.227587	0.02
OTU8	OTU216	-0.226709	0.01
OTU35	OTU23	0.225783	0
OTU8	OTU35	-0.225304	0
OTU103	OTU20	0.224712	0
OTU13	OTU15	-0.223861	0
OTU5	OTU20	-0.221554	0.01
OTU40	OTU35	0.220556	0
OTU40	OTU15	-0.216781	0
OTU8	OTU24	-0.216105	0
OTU8	OTU212	0.214523	0
OTU7	OTU13	-0.213884	0.01
OTU5	OTU212	0.213308	0.02
OTU13	OTU20	0.213216	0.01
OTU61	OTU69	0.212527	0
OTU2	OTU10	0.212392	0.01
OTU6	OTU89	0.211843	0
OTU4	OTU6	-0.211709	0.03
OTU29	OTU50	0.211206	0.01
OTU13	OTU40	0.210618	0.02
OTU10	OTU20	-0.209877	0
OTU12	OTU103	0.208964	0
OTU10	OTU58	-0.208168	0.01
OTU8	OTU20	-0.207892	0
OTU23	OTU212	-0.207818	0
OTU5	OTU35	-0.207324	0
OTU69	OTU55	0.206797	0.01
OTU41	OTU58	-0.205113	0
OTU20	OTU44	-0.204678	0
OTU64	OTU9	0.203006	0
OTU1003	OTU12	-0.202052	0
OTU5	OTU15	0.201991	0
OTU8	OTU434	-0.201935	0
OTU5	OTU103	-0.20188	0
OTU13	OTU24	0.201757	0.03
OTU24	OTU216	0.201624	0.01
OTU40	OTU49	0.2004	0
OTU8	OTU7	0.200068	0.04
OTU8	OTU15	0.199203	0
OTU31	OTU103	0.198828	0
OTU13	OTU35	0.19878	0
OTU19	OTU44	0.19845	0
OTU24	OTU40	0.198074	0
OTU1003	OTU434	-0.198021	0
OTU434	OTU23	0.1978	0
OTU5	OTU1003	0.197474	0.02
OTU10	OTU11	0.19389	0.01
OTU51	OTU33	-0.193541	0.01
OTU4	OTU58	0.193516	0.02
OTU2	OTU21	-0.193102	0.02
OTU13	OTU1138	0.192803	0.01
OTU1003	OTU1	-0.192755	0.03
OTU13	OTU706	-0.192683	0.01
OTU2	OTU13	0.192113	0.01
OTU19	OTU24	-0.190666	0
OTU31	OTU35	0.189842	0.02
OTU2	OTU31	-0.189313	0.04
OTU1003	OTU35	-0.189235	0
OTU12	OTU216	0.189103	0
OTU8	OTU40	-0.188981	0
OTU10	OTU103	-0.188622	0
OTU12	OTU212	-0.187426	0.02
OTU8	OTU103	-0.187397	0
OTU5	OTU21	-0.187363	0.01
OTU7	OTU27	-0.18686	0
OTU1003	OTU24	-0.186625	0
OTU12	OTU23	0.185557	0.02
OTU20	OTU27	0.185533	0
OTU4	OTU20	0.1854	0
OTU27	OTU434	0.184919	0
OTU8	OTU11	0.184334	0.03
OTU61	OTU269	0.184315	0.03
OTU2	OTU69	0.184142	0.01
OTU1138	OTU434	0.183731	0
OTU434	OTU212	-0.183657	0
OTU31	OTU20	0.183455	0.01
OTU103	OTU44	-0.183288	0
OTU6	OTU10	0.182611	0
OTU70	OTU21	0.180949	0
OTU24	OTU212	-0.180602	0
OTU5	OTU41	-0.180586	0.05
OTU13	OTU49	0.180417	0
OTU12	OTU44	-0.180234	0
OTU1	OTU212	-0.180018	0.03
OTU31	OTU44	-0.179554	0
OTU31	OTU434	0.178959	0.02
OTU4	OTU24	0.178285	0.06
OTU5	OTU675	0.177044	0.01
OTU31	OTU21	0.176918	0.01
OTU55	OTU216	-0.176899	0
OTU1003	OTU13	-0.176742	0.02
OTU7	OTU55	0.176542	0.03
OTU20	OTU15	-0.175596	0
OTU19	OTU12	-0.175537	0
OTU13	OTU216	0.175057	0.01
OTU1138	OTU103	0.174891	0
OTU10	OTU40	-0.173402	0
OTU5	OTU2	0.173159	0.03
OTU5	OTU7	0.172589	0.02
OTU103	OTU35	0.171358	0
OTU51	OTU40	-0.170517	0.01
OTU1	OTU11	-0.169914	0.02
OTU5	OTU31	-0.169482	0.01
OTU8	OTU70	-0.169282	0
OTU103	OTU49	0.168945	0
OTU31	OTU24	0.168264	0.02
OTU40	OTU212	-0.166924	0.04
OTU13	OTU21	0.166239	0.01
OTU8	OTU49	-0.166047	0
OTU31	OTU19	-0.165875	0
OTU15	OTU89	0.165869	0.01
OTU20	OTU23	0.165504	0
OTU12	OTU21	0.165479	0.01
OTU1138	OTU40	0.164717	0.03
OTU35	OTU212	-0.164612	0.01
OTU12	OTU64	-0.164507	0.01
OTU7	OTU216	-0.163415	0.05
OTU5	OTU1138	-0.163375	0.04
OTU12	OTU89	-0.163238	0
OTU3	OTU24	-0.163211	0.01
OTU1138	OTU23	0.163007	0.02
OTU5	OTU4	-0.162617	0.03
OTU1003	OTU20	-0.162045	0.01
OTU103	OTU21	0.161752	0
OTU24	OTU103	0.161261	0.01
OTU33	OTU44	0.160623	0.01
OTU2	OTU24	-0.160587	0.01
OTU11	OTU15	0.160412	0.01
OTU20	OTU216	0.160197	0.01
OTU35	OTU49	0.160048	0.03
OTU51	OTU55	0.159781	0.07
OTU51	OTU69	0.15929	0
OTU10	OTU49	-0.158819	0
OTU35	OTU706	-0.158561	0
OTU13	OTU55	-0.158184	0.03
OTU66	OTU50	0.158169	0.02
OTU8	OTU29	-0.158087	0
OTU6	OTU407	0.157562	0.03
OTU24	OTU27	0.157218	0.02
OTU2	OTU41	0.157154	0.03
OTU19	OTU103	-0.157043	0
OTU8	OTU1003	0.15619	0.04
OTU24	OTU269	-0.155987	0
OTU434	OTU15	-0.155485	0
OTU6	OTU44	0.154736	0.05
OTU58	OTU64	0.154399	0.01
OTU69	OTU21	-0.154372	0.01
OTU2	OTU247	-0.154126	0.04
OTU277	OTU675	0.15374	0.01
OTU27	OTU15	-0.153577	0
OTU4	OTU35	0.153404	0.04
OTU2	OTU40	-0.153327	0.01
OTU10	OTU212	0.153292	0.06
OTU35	OTU247	-0.1527	0.01
OTU35	OTU269	-0.152281	0
OTU41	OTU19	-0.152057	0.03
OTU2	OTU103	-0.151818	0.03
OTU7	OTU269	-0.151271	0.05
OTU19	OTU247	0.151154	0.03
OTU6	OTU55	-0.150803	0.03
OTU8	OTU30	-0.15066	0
OTU5	OTU49	-0.150071	0.01
OTU5	OTU58	0.149991	0.04
OTU1	OTU58	0.149778	0.04
OTU10	OTU24	-0.149724	0
OTU33	OTU50	0.149522	0.01
OTU5	OTU247	-0.149446	0.04
OTU5	OTU69	-0.148338	0.01
OTU21	OTU675	-0.148318	0.02
OTU103	OTU23	0.147962	0.02
OTU40	OTU21	0.147925	0
OTU70	OTU35	0.147657	0.02
OTU103	OTU30	0.147479	0.01
OTU4	OTU89	-0.147163	0.01
OTU31	OTU70	0.146943	0
OTU1138	OTU35	0.146515	0.01
OTU8	OTU1138	-0.146396	0.04
OTU8	OTU27	-0.146257	0.02
OTU27	OTU29	0.145939	0.03
OTU8	OTU50	-0.145457	0
OTU27	OTU89	-0.145086	0
OTU1003	OTU51	0.145074	0.05
OTU10	OTU64	-0.144778	0.02
OTU4	OTU216	0.144647	0.02
OTU24	OTU247	-0.144421	0.01
OTU6	OTU20	-0.143997	0.06
OTU6	OTU50	0.143683	0.03
OTU3	OTU434	-0.142918	0.03
OTU19	OTU20	-0.141461	0
OTU51	OTU269	0.141335	0.05
OTU19	OTU23	-0.141138	0
OTU4	OTU27	0.141135	0.05
OTU24	OTU89	-0.141091	0
OTU1138	OTU44	-0.140758	0
OTU7	OTU434	-0.140729	0.04
OTU50	OTU30	0.140569	0.01
OTU7	OTU19	0.140563	0.06
OTU4	OTU1003	-0.139903	0.11
OTU40	OTU30	0.139703	0
OTU4	OTU12	0.139145	0.07
OTU40	OTU44	-0.139128	0
OTU24	OTU44	-0.139122	0
OTU7	OTU58	0.138808	0.06
OTU35	OTU277	-0.138699	0
OTU19	OTU49	-0.138573	0
OTU19	OTU706	0.138526	0.01
OTU7	OTU89	0.138458	0.04
OTU40	OTU27	0.138409	0.04
OTU7	OTU247	-0.138147	0.05
OTU35	OTU15	-0.13797	0
OTU31	OTU1138	0.137964	0.01
OTU4	OTU61	-0.137764	0.05
OTU103	OTU15	-0.137602	0
OTU7	OTU24	-0.137318	0.1
OTU23	OTU247	-0.137139	0.01
OTU8	OTU31	-0.136638	0.04
OTU4	OTU33	-0.136302	0.05
OTU55	OTU434	-0.136116	0.03
OTU15	OTU212	0.135759	0.06
OTU70	OTU103	0.135349	0.01
OTU8	OTU69	-0.13531	0.03
OTU277	OTU20	-0.134904	0
OTU19	OTU434	-0.134688	0.02
OTU19	OTU40	-0.134543	0
OTU13	OTU269	-0.134313	0.03
OTU31	OTU23	0.134167	0.05
OTU51	OTU212	0.133548	0.1
OTU10	OTU31	-0.133186	0.01
OTU12	OTU277	-0.13317	0
OTU10	OTU69	0.133158	0.02
OTU10	OTU434	-0.133099	0.03
OTU24	OTU15	-0.132954	0
OTU33	OTU9	-0.132856	0.08
OTU10	OTU27	-0.132239	0.03
OTU21	OTU247	0.132034	0.04
OTU8	OTU23	-0.131815	0.04
OTU8	OTU269	0.131226	0.06
OTU8	OTU706	0.130733	0.07
OTU3	OTU10	0.130209	0.11
OTU1	OTU9	-0.129587	0.11
OTU5	OTU27	-0.129511	0.01
OTU434	OTU9	-0.129494	0.01
OTU23	OTU269	-0.129382	0.02
OTU277	OTU706	0.129338	0.01
OTU4	OTU23	0.129315	0.13
OTU51	OTU407	-0.129103	0.03
OTU5	OTU11	0.128765	0.03
OTU51	OTU35	-0.128581	0.04
OTU4	OTU13	0.128157	0.12
OTU3	OTU23	-0.128028	0.05
OTU4	OTU40	0.128002	0.07
OTU12	OTU58	-0.127885	0.04
OTU3	OTU675	-0.127853	0.04
OTU41	OTU269	0.127353	0.07
OTU66	OTU27	0.127257	0.07
OTU277	OTU216	-0.126698	0.01
OTU8	OTU675	0.126529	0.06
OTU3	OTU15	0.126428	0.08
OTU6	OTU15	0.126189	0.02
OTU8	OTU41	-0.12613	0.08
OTU58	OTU434	-0.125949	0.03
OTU27	OTU675	-0.125905	0.05
OTU27	OTU49	0.125883	0.05
OTU2	OTU7	0.125875	0.18
OTU13	OTU29	0.124988	0.04
OTU13	OTU50	0.124858	0.03
OTU24	OTU1138	0.124817	0.03
OTU35	OTU675	-0.124301	0.02
OTU434	OTU44	-0.124232	0
OTU23	OTU675	-0.124182	0.02
OTU10	OTU66	-0.123781	0.01
OTU35	OTU29	0.123607	0.03
OTU66	OTU15	-0.123324	0
OTU13	OTU277	-0.122915	0
OTU12	OTU247	-0.122761	0.05
OTU44	OTU675	0.122014	0.06
OTU103	OTU55	-0.121998	0.03
OTU5	OTU19	0.121979	0.11
OTU49	OTU675	-0.121678	0.04
OTU89	OTU675	0.121572	0.02
OTU8	OTU66	-0.121495	0.03
OTU1138	OTU247	-0.121485	0.01
OTU1138	OTU9	-0.121471	0.03
OTU61	OTU11	-0.120796	0.06
OTU13	OTU44	-0.120395	0.03
OTU13	OTU30	0.120387	0.03
OTU5	OTU706	0.120277	0.09
OTU5	OTU70	-0.120183	0.03
OTU20	OTU89	-0.119997	0.01
OTU13	OTU103	0.119945	0.04
OTU10	OTU15	0.119223	0.04
OTU10	OTU7	0.118866	0.07
OTU61	OTU13	-0.118684	0.04
OTU27	OTU23	0.118577	0.02
OTU4	OTU19	-0.118575	0.03
OTU6	OTU51	-0.118232	0.12
OTU70	OTU20	0.118065	0.04
OTU1003	OTU40	-0.117789	0.07
OTU216	OTU44	-0.117559	0.01
OTU70	OTU40	0.1175	0.02
OTU1138	OTU21	0.117282	0.08
OTU70	OTU9	-0.117172	0
OTU66	OTU55	-0.117032	0.03
OTU24	OTU277	-0.116406	0.01
OTU1138	OTU15	-0.116318	0
OTU7	OTU12	-0.115978	0.08
OTU23	OTU15	-0.115926	0
OTU31	OTU277	-0.115926	0
OTU216	OTU269	-0.115816	0.05
OTU6	OTU58	-0.115681	0.06
OTU27	OTU50	0.115509	0.02
OTU4	OTU434	0.115477	0.06
OTU41	OTU9	-0.115372	0.05
OTU3	OTU35	-0.115339	0.08
OTU1138	OTU675	-0.11505	0.02
OTU29	OTU30	0.113942	0.05
OTU70	OTU11	-0.113323	0.02
OTU4	OTU9	0.113179	0.16
OTU5	OTU1	0.112705	0.09
OTU70	OTU27	-0.112526	0
OTU55	OTU30	-0.112525	0.04
OTU1	OTU269	-0.112355	0.13
OTU4	OTU277	-0.112208	0.01
OTU29	OTU434	0.110964	0.01
OTU8	OTU21	-0.110682	0.13
OTU8	OTU12	-0.110614	0.09
OTU2	OTU8	0.110548	0.04
OTU61	OTU30	0.110404	0.01
OTU10	OTU35	-0.110281	0.08
OTU12	OTU70	0.110256	0.02
OTU70	OTU434	0.10992	0.02
OTU51	OTU19	-0.109912	0.03
OTU24	OTU64	-0.109784	0.05
OTU3	OTU41	-0.10964	0.14
OTU35	OTU9	-0.109481	0.05
OTU1	OTU407	-0.109175	0.04
OTU103	OTU706	-0.109036	0.02
OTU6	OTU30	0.1082	0.05
OTU1138	OTU706	-0.108009	0.05
OTU55	OTU29	-0.107969	0.03
OTU12	OTU15	-0.107849	0.08
OTU1138	OTU69	-0.107502	0.06
OTU70	OTU30	0.107392	0.03
OTU40	OTU55	-0.107031	0.11
OTU40	OTU675	-0.106938	0.08
OTU1138	OTU55	-0.106914	0.06
OTU24	OTU21	0.106907	0.03
OTU49	OTU434	0.106482	0.03
OTU31	OTU30	0.106376	0.04
OTU35	OTU21	0.106262	0.02
OTU7	OTU20	-0.10603	0.1
OTU7	OTU29	-0.105926	0.06
OTU21	OTU706	-0.105889	0.08
OTU1	OTU1138	0.105734	0.04
OTU3	OTU12	-0.105719	0.14
OTU30	OTU212	-0.105718	0
OTU407	OTU15	0.105592	0.04
OTU1138	OTU27	0.105316	0.08
OTU7	OTU40	-0.104851	0.1
OTU30	OTU23	0.104526	0.06
OTU1	OTU13	-0.1044	0.16
OTU70	OTU212	-0.104396	0.04
OTU407	OTU66	-0.104367	0.01
OTU21	OTU216	0.104318	0.08
OTU7	OTU277	0.104257	0.06
OTU7	OTU49	-0.104197	0.11
OTU29	OTU269	-0.104046	0.02
OTU3	OTU706	-0.104025	0.15
OTU12	OTU27	0.103534	0.05
OTU66	OTU23	0.103422	0.05
OTU69	OTU89	0.103391	0.05
OTU50	OTU269	-0.103224	0.05
OTU407	OTU1138	-0.103187	0.01
OTU8	OTU33	-0.103171	0.03
OTU247	OTU44	0.102507	0.11
OTU1	OTU69	-0.102499	0.1
OTU31	OTU675	-0.102409	0.06
OTU21	OTU212	0.102396	0.09
OTU55	OTU23	-0.102345	0.07
OTU434	OTU11	-0.102269	0.05
OTU269	OTU44	-0.10217	0
OTU33	OTU11	-0.101996	0.03
OTU29	OTU49	0.101649	0.02
OTU4	OTU21	0.101611	0.16
OTU51	OTU49	-0.101528	0.05
OTU1	OTU27	0.101217	0.11
OTU3	OTU69	-0.100867	0.09
OTU35	OTU50	0.099601	0.04
OTU33	OTU269	-0.0995604	0.07
OTU31	OTU15	-0.0991377	0.06
OTU50	OTU9	-0.0991164	0.01
OTU216	OTU89	-0.0990554	0.03
OTU33	OTU55	-0.099044	0.06
OTU2	OTU1003	-0.0989817	0.12
OTU55	OTU44	0.0986453	0.08
OTU27	OTU706	-0.0985443	0.04
OTU407	OTU41	-0.0983652	0.09
OTU7	OTU103	-0.0982611	0.12
OTU10	OTU12	-0.0976735	0.14
OTU41	OTU11	-0.0976113	0.14
OTU6	OTU21	-0.0975391	0.13
OTU40	OTU89	-0.0973888	0.02
OTU20	OTU247	-0.0970844	0.08
OTU1	OTU216	0.0968665	0.12
OTU1003	OTU19	0.0967823	0.11
OTU30	OTU247	-0.0967369	0.01
OTU21	OTU64	-0.0965693	0.07
OTU23	OTU44	-0.0964966	0.06
OTU49	OTU23	0.0964854	0.04
OTU10	OTU23	-0.0964626	0.12
OTU706	OTU89	0.0959787	0.04
OTU30	OTU434	0.0959189	0.06
OTU1003	OTU9	0.0958583	0.17
OTU1	OTU24	0.0958449	0.17
OTU49	OTU247	-0.0958228	0.01
OTU4	OTU31	0.0955418	0.07
OTU10	OTU247	-0.0955247	0.1
OTU58	OTU9	0.0954201	0.08
OTU20	OTU212	-0.0954106	0.12
OTU12	OTU9	-0.0954057	0.08
OTU66	OTU269	-0.0953072	0.04
OTU13	OTU69	-0.0952951	0.11
OTU6	OTU69	0.0952931	0.09
OTU61	OTU216	-0.0949296	0.06
OTU5	OTU6	0.0948431	0.16
OTU33	OTU30	0.0947968	0.07
OTU70	OTU23	0.0943145	0.05
OTU15	OTU675	0.0941325	0.11
OTU31	OTU64	-0.0940772	0.06
OTU7	OTU44	0.0939049	0.11
OTU8	OTU64	-0.0938794	0.1
OTU2	OTU89	-0.0936242	0.06
OTU58	OTU11	-0.093543	0.08
OTU1138	OTU29	0.0933621	0.1
OTU7	OTU30	-0.0932666	0.06
OTU24	OTU66	0.0932079	0.05
OTU5	OTU13	-0.0931715	0.12
OTU24	OTU29	0.0926358	0.05
OTU55	OTU50	-0.0925441	0.08
OTU407	OTU247	0.0924788	0.1
OTU20	OTU269	-0.0924099	0.1
OTU407	OTU35	-0.0923286	0.03
OTU212	OTU9	0.0922467	0.16
OTU20	OTU21	0.0922246	0.17
OTU2	OTU20	-0.0918908	0.21
OTU27	OTU64	-0.0917411	0.09
OTU3	OTU20	-0.0913777	0.23
OTU2	OTU434	-0.0911321	0.09
OTU10	OTU50	-0.0910056	0.01
OTU2	OTU70	-0.090929	0.05
OTU19	OTU212	0.0908151	0.09
OTU55	OTU269	0.0905553	0.17
OTU61	OTU55	0.0902747	0.08
OTU66	OTU64	-0.090016	0.08
OTU55	OTU89	0.0897848	0.05
OTU11	OTU44	0.0896554	0.13
OTU29	OTU21	-0.0892509	0.03
OTU4	OTU103	0.0892314	0.18
OTU216	OTU23	0.0891138	0.08
OTU23	OTU89	-0.0889677	0.01
OTU1138	OTU66	0.0889019	0.09
OTU20	OTU706	-0.0888759	0.1
OTU277	OTU29	0.0887451	0.04
OTU69	OTU66	-0.0886986	0.04
OTU29	OTU11	-0.0886955	0.02
OTU61	OTU23	-0.0885089	0.13
OTU13	OTU212	-0.0884649	0.16
OTU51	OTU66	-0.0884402	0.06
OTU33	OTU29	0.0883954	0.07
OTU407	OTU55	-0.0883192	0.07
OTU7	OTU35	-0.0880356	0.15
OTU10	OTU277	-0.0879659	0.06
OTU2	OTU27	0.0876733	0.15
OTU1138	OTU30	0.0875307	0.08
OTU4	OTU10	-0.0869207	0.16
OTU24	OTU70	0.086855	0.06
OTU51	OTU50	-0.086802	0.09
OTU1	OTU21	-0.0866621	0.15
OTU49	OTU706	-0.0863901	0.05
OTU24	OTU50	0.0863675	0.12
OTU11	OTU23	-0.0862786	0.06
OTU277	OTU21	-0.0862251	0.01
OTU407	OTU20	-0.0860752	0.05
OTU6	OTU29	0.0858029	0.08
OTU19	OTU675	0.0857041	0.07
OTU41	OTU21	-0.0856795	0.17
OTU31	OTU49	0.0855166	0.1
OTU3	OTU29	-0.0854079	0.07
OTU6	OTU27	-0.0853379	0.2
OTU3	OTU58	0.0852964	0.22
OTU50	OTU23	0.0852372	0.04
OTU21	OTU434	0.0849977	0.09
OTU12	OTU269	-0.0849802	0.17
OTU1003	OTU50	-0.0848673	0.1
OTU1003	OTU29	-0.0844367	0.07
OTU3	OTU7	-0.084386	0.22
OTU50	OTU11	-0.08432	0.01
OTU40	OTU706	-0.0842749	0.08
OTU70	OTU66	-0.0841435	0.02
OTU19	OTU64	0.0840365	0.07
OTU30	OTU706	-0.0839567	0.08
OTU61	OTU247	-0.0838694	0.12
OTU407	OTU49	-0.0837476	0.03
OTU89	OTU44	0.0836482	0.02
OTU55	OTU212	0.0834163	0.24
OTU30	OTU269	-0.0831458	0.04
OTU33	OTU21	-0.0830354	0.11
OTU35	OTU44	-0.082756	0.07
OTU407	OTU103	-0.0827484	0.05
OTU3	OTU33	0.082743	0.18
OTU277	OTU64	0.0824718	0.03
OTU49	OTU212	-0.0823661	0.1
OTU1	OTU66	0.0823383	0.14
OTU30	OTU9	-0.082327	0.07
OTU434	OTU706	-0.0822717	0.09
OTU19	OTU29	-0.0819763	0.02
OTU33	OTU49	0.0816962	0.09
OTU1003	OTU15	0.081528	0.09
OTU4	OTU247	-0.0814122	0.14
OTU50	OTU21	-0.0811638	0.04
OTU13	OTU64	-0.0806269	0.15
OTU407	OTU27	-0.0805178	0.09
OTU12	OTU69	0.0804994	0.14
OTU30	OTU15	-0.0804934	0.04
OTU407	OTU31	-0.0802414	0.03
OTU269	OTU9	-0.0801218	0.12
OTU277	OTU434	-0.0800972	0.04
OTU3	OTU30	-0.080085	0.13
OTU61	OTU31	-0.080062	0.1
OTU49	OTU30	0.0797491	0.04
OTU6	OTU269	-0.0797154	0.23
OTU6	OTU19	0.0796243	0.23
OTU277	OTU30	0.079366	0.04
OTU64	OTU434	-0.0791292	0.15
OTU1	OTU434	0.0791266	0.23
OTU6	OTU1138	-0.0789523	0.19
OTU6	OTU24	-0.0789363	0.24
OTU10	OTU44	0.0785366	0.14
OTU4	OTU44	-0.0781951	0.12
OTU1003	OTU49	-0.0781853	0.11
OTU31	OTU247	-0.0780741	0.14
OTU7	OTU11	-0.0780188	0.19
OTU706	OTU15	0.0779202	0.09
OTU55	OTU21	-0.0778721	0.14
OTU35	OTU55	-0.0778324	0.15
OTU4	OTU675	-0.0777456	0.11
OTU20	OTU675	-0.0776412	0.16
OTU33	OTU69	-0.0775333	0.09
OTU66	OTU20	0.0775192	0.17
OTU51	OTU13	-0.0774502	0.22
OTU103	OTU277	-0.0774376	0
OTU21	OTU44	-0.0770707	0.06
OTU277	OTU247	0.0770515	0.07
OTU6	OTU277	0.0764619	0.13
OTU3	OTU216	-0.0764343	0.21
OTU13	OTU19	-0.076146	0.16
OTU269	OTU675	-0.0761305	0.17
OTU61	OTU19	-0.0758576	0.07
OTU1138	OTU11	0.0755282	0.17
OTU50	OTU49	0.0754891	0.04
OTU10	OTU29	-0.075484	0.05
OTU35	OTU89	-0.0753038	0.04
OTU40	OTU277	-0.0752405	0.05
OTU12	OTU66	0.0751492	0.08
OTU66	OTU29	0.0751337	0.05
OTU51	OTU29	-0.0750817	0.05
OTU70	OTU269	-0.0750531	0.02
OTU103	OTU675	-0.0748379	0.12
OTU50	OTU216	0.074625	0.12
OTU51	OTU64	-0.0745618	0.13
OTU706	OTU269	-0.0745166	0.19
OTU13	OTU31	0.0743143	0.17
OTU50	OTU212	-0.0742666	0.15
OTU1003	OTU70	-0.0740868	0.09
OTU66	OTU434	0.0737777	0.06
OTU7	OTU50	-0.0736333	0.12
OTU41	OTU13	-0.0735666	0.22
OTU64	OTU49	0.0734335	0.16
OTU27	OTU247	-0.0730272	0.17
OTU2	OTU35	-0.0728552	0.24
OTU11	OTU9	0.0727845	0.15
OTU49	OTU269	-0.0725742	0.1
OTU434	OTU675	-0.0725734	0.14
OTU12	OTU11	-0.0725727	0.22
OTU277	OTU89	0.0724414	0.02
OTU15	OTU44	0.0722376	0.12
OTU61	OTU58	-0.0721069	0.16
OTU29	OTU9	-0.071965	0.07
OTU24	OTU49	0.0716576	0.12
OTU6	OTU212	-0.0716512	0.18
OTU2	OTU58	-0.0715259	0.27
OTU5	OTU9	0.0713531	0.18
OTU434	OTU216	0.0713185	0.17
OTU35	OTU216	0.0712176	0.19
OTU69	OTU49	-0.0707944	0.1
OTU55	OTU58	0.0707038	0.14
OTU70	OTU216	0.070077	0.12
OTU31	OTU212	-0.0700193	0.29
OTU6	OTU675	0.0700082	0.24
OTU7	OTU41	0.0699162	0.27
OTU1003	OTU1138	-0.0698728	0.17
OTU29	OTU212	-0.0696686	0.1
OTU41	OTU40	-0.0694717	0.18
OTU61	OTU9	-0.0694119	0.14
OTU3	OTU66	0.0689832	0.11
OTU21	OTU30	0.0688941	0.07
OTU7	OTU33	-0.0688599	0.23
OTU8	OTU13	-0.0687011	0.29
OTU69	OTU35	0.0685249	0.18
OTU216	OTU9	0.0683565	0.19
OTU19	OTU69	0.0683111	0.09
OTU31	OTU33	-0.0682913	0.15
OTU33	OTU23	0.0682083	0.2
OTU41	OTU35	0.0681985	0.2
OTU51	OTU23	-0.0680809	0.19
OTU51	OTU12	0.0680808	0.13
OTU7	OTU21	-0.0678157	0.21
OTU69	OTU706	0.0675402	0.2
OTU19	OTU35	-0.0674397	0.08
OTU1	OTU44	0.0674385	0.17
OTU69	OTU212	-0.0673857	0.24
OTU3	OTU55	0.0673473	0.22
OTU24	OTU30	0.0673371	0.15
OTU27	OTU216	0.0673031	0.15
OTU5	OTU55	-0.0673019	0.19
OTU1	OTU30	-0.067261	0.21
OTU20	OTU30	0.0672108	0.18
OTU6	OTU103	-0.0668625	0.24
OTU31	OTU216	0.0668511	0.22
OTU7	OTU15	0.0666383	0.17
OTU35	OTU30	0.0666325	0.04
OTU24	OTU11	-0.0666177	0.16
OTU31	OTU66	0.0665795	0.19
OTU50	OTU247	-0.0664934	0.13
OTU277	OTU55	-0.0664176	0.1
OTU407	OTU7	-0.0662888	0.24
OTU10	OTU70	-0.0657849	0.13
OTU61	OTU89	0.0657294	0.04
OTU21	OTU23	0.0656943	0.12
OTU19	OTU89	0.0655728	0.08
OTU1003	OTU55	0.0653573	0.18
OTU4	OTU70	0.0653041	0.13
OTU69	OTU103	-0.0649062	0.21
OTU3	OTU61	-0.0647189	0.21
OTU27	OTU11	-0.0646391	0.21
OTU6	OTU61	0.0645505	0.31
OTU24	OTU9	-0.0644875	0.15
OTU27	OTU44	-0.0639718	0.15
OTU1138	OTU70	0.0638642	0.1
OTU1003	OTU10	0.0638474	0.33
OTU216	OTU15	-0.0637102	0.18
OTU1138	OTU89	-0.0635796	0.06
OTU40	OTU66	0.0635332	0.14
OTU2	OTU49	-0.0634942	0.15
OTU29	OTU44	-0.0634048	0.05
OTU61	OTU66	-0.0633613	0.23
OTU29	OTU247	-0.063219	0.11
OTU2	OTU55	0.0632025	0.23
OTU41	OTU1138	-0.0630458	0.21
OTU20	OTU11	-0.0629333	0.17
OTU2	OTU61	0.0628144	0.29
OTU212	OTU44	0.0627747	0.16
OTU10	OTU1138	-0.0627568	0.13
OTU6	OTU40	-0.0626675	0.15
OTU41	OTU277	-0.0626008	0.18
OTU19	OTU27	-0.0621539	0.08
OTU6	OTU11	-0.0621391	0.26
OTU41	OTU15	-0.0621003	0.27
OTU1138	OTU64	0.0620884	0.2
OTU6	OTU9	0.0614983	0.29
OTU6	OTU31	-0.0613894	0.24
OTU10	OTU30	-0.0613358	0.14
OTU19	OTU30	-0.0612614	0.12
OTU31	OTU706	-0.060806	0.18
OTU40	OTU64	0.0607084	0.24
OTU20	OTU58	0.0604807	0.22
OTU61	OTU44	-0.0604798	0.12
OTU1003	OTU30	-0.0604657	0.17
OTU69	OTU44	0.06034	0.16
OTU69	OTU50	-0.0603077	0.11
OTU31	OTU89	-0.0602867	0.11
OTU41	OTU30	-0.0602112	0.17
OTU12	OTU1138	0.0600589	0.21
OTU3	OTU13	-0.0599647	0.28
OTU12	OTU55	-0.0598865	0.18
OTU1	OTU51	0.0597287	0.36
OTU20	OTU64	-0.0596404	0.23
OTU51	OTU7	0.0595784	0.22
OTU5	OTU30	-0.0594931	0.19
OTU20	OTU49	0.0594579	0.2
OTU13	OTU66	0.0594491	0.15
OTU2	OTU12	-0.0594034	0.34
OTU40	OTU11	-0.0592504	0.21
OTU1003	OTU27	-0.0591995	0.25
OTU1003	OTU21	0.0591383	0.21
OTU66	OTU35	0.0590063	0.18
OTU11	OTU675	-0.0589642	0.18
OTU4	OTU212	-0.058748	0.31
OTU10	OTU216	-0.0586348	0.18
OTU706	OTU23	-0.0583177	0.19
OTU41	OTU89	0.0581591	0.14
OTU1003	OTU41	0.058062	0.36
OTU41	OTU434	0.0578159	0.21
OTU29	OTU216	0.0577694	0.07
OTU49	OTU44	-0.057669	0.09
OTU58	OTU89	-0.0576354	0.18
OTU12	OTU30	0.0575915	0.11
OTU2	OTU29	0.0573013	0.15
OTU1	OTU277	0.057281	0.21
OTU216	OTU247	0.0572694	0.23
OTU66	OTU58	-0.0571071	0.22
OTU11	OTU269	0.0570612	0.2
OTU1	OTU64	0.0569844	0.22
OTU8	OTU9	0.0569486	0.29
OTU69	OTU40	-0.0568995	0.2
OTU706	OTU247	0.0567593	0.24
OTU434	OTU247	-0.0565563	0.24
OTU103	OTU269	0.0565071	0.21
OTU1003	OTU58	0.0564873	0.28
OTU8	OTU19	0.0562639	0.16
OTU41	OTU31	-0.0561752	0.24
OTU61	OTU40	-0.0558932	0.18
OTU2	OTU33	-0.0558253	0.31
OTU5	OTU407	-0.0557924	0.11
OTU10	OTU706	0.0557321	0.2
OTU51	OTU1138	-0.0556364	0.24
OTU1	OTU23	0.0554202	0.24
OTU41	OTU216	-0.0552865	0.25
OTU27	OTU30	0.0552138	0.13
OTU50	OTU706	-0.0550716	0.17
OTU33	OTU66	0.0550549	0.11
OTU12	OTU675	-0.0549546	0.33
OTU3	OTU9	0.0549205	0.28
OTU58	OTU15	0.0547651	0.18
OTU30	OTU44	-0.0546854	0.15
OTU58	OTU49	0.054627	0.18
OTU21	OTU15	-0.0545381	0.15
OTU69	OTU675	0.054512	0.29
OTU7	OTU64	0.0544966	0.25
OTU2	OTU277	-0.0543869	0.13
OTU55	OTU675	0.0543235	0.22
OTU61	OTU35	-0.0541951	0.21
OTU41	OTU12	0.0541723	0.24
OTU2	OTU675	0.0541154	0.24
OTU33	OTU89	0.054087	0.18
OTU31	OTU29	-0.0539572	0.17
OTU3	OTU21	0.0539402	0.3
OTU66	OTU49	0.0539306	0.14
OTU11	OTU89	-0.0536756	0.14
OTU5	OTU64	-0.0534877	0.31
OTU70	OTU29	-0.0533879	0.08
OTU19	OTU55	-0.0533099	0.28
OTU58	OTU30	-0.053268	0.23
OTU64	OTU675	0.0531194	0.2
OTU31	OTU50	-0.0530594	0.12
OTU1138	OTU50	0.052806	0.13
OTU31	OTU269	-0.0524998	0.24
OTU4	OTU64	-0.0521785	0.24
OTU6	OTU23	0.0519328	0.28
OTU55	OTU706	0.0518864	0.24
OTU6	OTU66	0.0516855	0.22
OTU3	OTU64	-0.0516561	0.27
OTU407	OTU13	-0.0515924	0.24
OTU51	OTU247	-0.0515361	0.24
OTU6	OTU8	0.0514755	0.35
OTU49	OTU15	-0.0514353	0.16
OTU41	OTU66	-0.0512858	0.25
OTU61	OTU407	-0.0509171	0.25
OTU277	OTU23	-0.050881	0.11
OTU50	OTU434	0.0507969	0.15
OTU103	OTU58	0.0507834	0.28
OTU1003	OTU61	0.0507559	0.26
OTU407	OTU269	-0.0504249	0.18
OTU49	OTU89	-0.0503752	0.14
OTU51	OTU9	-0.0502022	0.29
OTU706	OTU9	-0.0501804	0.26
OTU64	OTU216	-0.0501802	0.23
OTU2	OTU11	0.0501223	0.22
OTU1003	OTU103	-0.0500718	0.28
OTU407	OTU212	0.0499888	0.21
OTU2	OTU66	0.0498147	0.32
OTU58	OTU212	0.0497918	0.35
OTU55	OTU27	-0.0497706	0.24
OTU1	OTU10	-0.0496801	0.34
OTU70	OTU15	-0.0496785	0.12
OTU407	OTU12	-0.0496099	0.17
OTU11	OTU216	-0.0496031	0.31
OTU20	OTU50	0.049436	0.24
OTU7	OTU23	-0.0493574	0.3
OTU1138	OTU20	0.0490937	0.21
OTU5	OTU50	-0.0490049	0.12
OTU407	OTU89	0.0489317	0.11
OTU407	OTU21	-0.0487768	0.18
OTU35	OTU27	0.0486838	0.28
OTU51	OTU44	-0.0485955	0.29
OTU20	OTU29	0.0484508	0.14
OTU216	OTU675	-0.0483012	0.29
OTU3	OTU27	-0.0481235	0.25
OTU41	OTU103	-0.0479595	0.24
OTU12	OTU706	-0.0477636	0.24
OTU407	OTU11	0.0475243	0.2
OTU55	OTU247	-0.0474958	0.32
OTU30	OTU675	-0.0474097	0.27
OTU277	OTU44	0.0472953	0.1
OTU33	OTU58	-0.0472352	0.31
OTU1	OTU35	-0.0469767	0.28
OTU4	OTU3	-0.0468676	0.33
OTU3	OTU49	-0.0465759	0.23
OTU61	OTU21	-0.0465141	0.22
OTU51	OTU706	0.0464635	0.23
OTU58	OTU216	0.0464407	0.22
OTU277	OTU212	0.0461616	0.19
OTU407	OTU44	0.0460823	0.16
OTU3	OTU19	0.0459465	0.28
OTU19	OTU11	0.0459308	0.19
OTU277	OTU9	-0.0457298	0.12
OTU51	OTU70	-0.0455305	0.17
OTU41	OTU212	0.0455298	0.33
OTU12	OTU50	-0.0454309	0.12
OTU4	OTU1	-0.0452679	0.31
OTU66	OTU247	-0.0452133	0.24
OTU29	OTU64	-0.0452071	0.16
OTU6	OTU1003	0.0451522	0.34
OTU13	OTU9	0.0451083	0.29
OTU24	OTU69	0.0449195	0.29
OTU6	OTU35	-0.0446333	0.31
OTU55	OTU20	-0.04459	0.32
OTU6	OTU3	-0.0445073	0.26
OTU10	OTU55	0.0444982	0.26
OTU24	OTU55	-0.0444649	0.26
OTU5	OTU29	-0.0444104	0.15
OTU69	OTU434	0.0438897	0.22
OTU434	OTU89	-0.0438647	0.2
OTU35	OTU11	-0.0437312	0.23
OTU11	OTU247	0.0436225	0.26
OTU40	OTU58	-0.0434127	0.31
OTU1138	OTU269	-0.0433676	0.25
OTU70	OTU55	0.0433119	0.24
OTU5	OTU277	0.0432774	0.22
OTU2	OTU64	0.0432622	0.25
OTU5	OTU216	-0.042704	0.26
OTU89	OTU247	0.0425391	0.11
OTU407	OTU29	-0.0424963	0.1
OTU51	OTU11	-0.0424182	0.27
OTU33	OTU212	-0.0424165	0.34
OTU1003	OTU277	0.0423306	0.17
OTU6	OTU7	-0.0423305	0.27
OTU30	OTU11	-0.0422682	0.27
OTU407	OTU24	-0.0422535	0.2
OTU6	OTU41	-0.0422478	0.37
OTU6	OTU13	0.0422065	0.35
OTU1	OTU49	0.0421788	0.22
OTU19	OTU66	-0.0419891	0.23
OTU4	OTU41	-0.0418644	0.33
OTU407	OTU40	-0.0418629	0.22
OTU407	OTU58	-0.0415905	0.29
OTU277	OTU27	-0.0410087	0.21
OTU70	OTU50	0.0409987	0.16
OTU103	OTU27	0.0409033	0.29
OTU4	OTU51	-0.0407093	0.32
OTU15	OTU247	-0.0406297	0.35
OTU3	OTU50	-0.0405505	0.22
OTU58	OTU269	0.0405322	0.34
OTU1003	OTU89	0.0404994	0.17
OTU29	OTU23	0.0404315	0.3
OTU89	OTU9	0.0404183	0.18
OTU6	OTU706	0.0403974	0.34
OTU33	OTU40	0.040212	0.3
OTU3	OTU40	-0.0401983	0.38
OTU69	OTU20	-0.0400467	0.33
OTU24	OTU58	-0.0400438	0.32
OTU61	OTU675	0.0399618	0.29
OTU66	OTU675	0.0399326	0.26
OTU66	OTU21	-0.0399221	0.25
OTU40	OTU50	-0.0395547	0.16
OTU21	OTU269	0.0393414	0.25
OTU69	OTU216	-0.0383817	0.35
OTU40	OTU9	-0.0380844	0.33
OTU70	OTU49	-0.0380409	0.27
OTU24	OTU675	-0.0379876	0.26
OTU8	OTU55	0.0379047	0.26
OTU61	OTU15	-0.037837	0.29
OTU35	OTU64	0.0377511	0.35
OTU277	OTU15	0.0376276	0.2
OTU407	OTU434	-0.0376006	0.24
OTU29	OTU675	-0.0372979	0.26
OTU407	OTU277	0.0371156	0.13
OTU51	OTU15	-0.0370347	0.25
OTU69	OTU27	-0.0370043	0.38
OTU41	OTU50	-0.0368036	0.4
OTU51	OTU30	-0.0367927	0.21
OTU13	OTU247	-0.036592	0.32
OTU1003	OTU675	0.0364939	0.32
OTU70	OTU58	-0.0364387	0.27
OTU277	OTU50	0.0364378	0.23
OTU2	OTU19	0.0362622	0.35
OTU27	OTU269	0.0362037	0.3
OTU20	OTU9	-0.0360725	0.3
OTU6	OTU434	-0.0360574	0.3
OTU3	OTU70	-0.0360086	0.3
OTU69	OTU277	-0.0359889	0.3
OTU30	OTU216	0.0353985	0.3
OTU51	OTU24	-0.0353712	0.28
OTU51	OTU675	0.0351625	0.32
OTU10	OTU675	0.0351247	0.28
OTU19	OTU50	-0.0348957	0.28
OTU1138	OTU212	-0.0347318	0.29
OTU50	OTU64	-0.0342727	0.32
OTU30	OTU89	0.0342554	0.22
OTU4	OTU8	-0.0342212	0.4
OTU1	OTU31	0.0340849	0.43
OTU27	OTU21	-0.0339281	0.37
OTU4	OTU269	-0.0335875	0.36
OTU407	OTU216	0.0333409	0.25
OTU19	OTU58	-0.0333144	0.24
OTU103	OTU29	0.0331511	0.27
OTU21	OTU11	0.0330939	0.29
OTU66	OTU30	-0.0330852	0.27
OTU61	OTU706	-0.0328913	0.31
OTU1138	OTU216	-0.0328133	0.35
OTU2	OTU706	0.0327209	0.35
OTU29	OTU706	-0.032596	0.29
OTU1003	OTU407	-0.0324339	0.3
OTU41	OTU49	-0.0322913	0.32
OTU33	OTU103	0.0321199	0.16
OTU8	OTU277	-0.0321057	0.35
OTU27	OTU212	-0.0319353	0.24
OTU61	OTU20	-0.031377	0.33
OTU1	OTU12	0.0312371	0.44
OTU103	OTU64	0.0312041	0.28
OTU51	OTU216	-0.0310804	0.35
OTU7	OTU212	-0.0309687	0.45
OTU1003	OTU33	-0.0309613	0.42
OTU103	OTU89	-0.0309396	0.23
OTU55	OTU49	-0.0307777	0.32
OTU70	OTU69	-0.0307281	0.33
OTU1003	OTU31	-0.0304271	0.3
OTU21	OTU89	-0.0302343	0.3
OTU61	OTU277	0.0301356	0.35
OTU407	OTU23	-0.0300274	0.35
OTU1003	OTU216	-0.0299419	0.35
OTU3	OTU51	0.0299408	0.39
OTU8	OTU247	0.029911	0.41
OTU66	OTU706	-0.0293958	0.3
OTU407	OTU675	0.0292724	0.23
OTU407	OTU19	0.0292231	0.28
OTU1	OTU55	0.0291295	0.39
OTU10	OTU61	0.0286364	0.36
OTU49	OTU9	-0.0285333	0.36
OTU41	OTU247	-0.0283968	0.41
OTU2	OTU3	0.0283903	0.38
OTU55	OTU11	-0.0283079	0.35
OTU1	OTU89	0.0282551	0.36
OTU33	OTU24	0.0281494	0.3
OTU35	OTU58	0.0281169	0.35
OTU277	OTU49	0.0280082	0.22
OTU33	OTU675	-0.0279401	0.38
OTU5	OTU61	-0.0278485	0.35
OTU247	OTU9	0.0277034	0.29
OTU29	OTU15	-0.0274673	0.23
OTU13	OTU33	-0.0273912	0.31
OTU31	OTU69	-0.0272962	0.33
OTU1003	OTU706	0.0272129	0.39
OTU40	OTU216	0.0271988	0.25
OTU13	OTU70	-0.0268315	0.29
OTU1	OTU103	0.0266051	0.38
OTU10	OTU89	0.0264551	0.29
OTU7	OTU69	-0.0263234	0.38
OTU103	OTU11	-0.0262995	0.45
OTU2	OTU269	-0.0260673	0.39
OTU61	OTU50	0.0259557	0.29
OTU5	OTU269	0.0257541	0.36
OTU61	OTU70	-0.0257269	0.27
OTU64	OTU30	0.0255912	0.22
OTU8	OTU51	0.0253327	0.38
OTU50	OTU44	-0.0253083	0.25
OTU58	OTU675	-0.0252386	0.38
OTU103	OTU212	-0.0251607	0.4
OTU6	OTU12	-0.0250234	0.42
OTU1003	OTU44	0.0248216	0.37
OTU19	OTU21	-0.0247885	0.34
OTU33	OTU15	-0.0247751	0.46
OTU33	OTU70	0.0246056	0.31
OTU61	OTU1138	0.0245809	0.33
OTU33	OTU706	0.0245202	0.4
OTU6	OTU216	0.0235934	0.48
OTU29	OTU58	-0.023417	0.39
OTU58	OTU247	-0.0230597	0.33
OTU58	OTU44	-0.0228668	0.3
OTU212	OTU675	-0.0228445	0.35
OTU33	OTU27	-0.0228346	0.46
OTU23	OTU9	-0.0224982	0.52
OTU31	OTU11	-0.0224471	0.47
OTU10	OTU41	0.0220693	0.34
OTU51	OTU21	0.0213182	0.32
OTU2	OTU44	0.0213015	0.35
OTU41	OTU20	0.0212143	0.43
OTU7	OTU1138	-0.0211577	0.43
OTU407	OTU70	-0.0205516	0.31
OTU64	OTU15	0.0205088	0.32
OTU2	OTU15	0.0204905	0.4
OTU13	OTU11	-0.0204705	0.37
OTU29	OTU89	0.0203474	0.24
OTU407	OTU30	0.0202525	0.33
OTU58	OTU50	-0.0201427	0.47
OTU15	OTU9	-0.0199259	0.36
OTU70	OTU247	0.0198891	0.38
OTU7	OTU31	0.0198479	0.4
OTU2	OTU6	0.0198398	0.54
OTU1003	OTU7	0.0198345	0.39
OTU31	OTU58	0.0198266	0.36
OTU5	OTU33	-0.0197987	0.37
OTU51	OTU277	-0.0197945	0.4
OTU51	OTU31	-0.0195236	0.48
OTU8	OTU407	0.0194038	0.26
OTU407	OTU50	-0.0193636	0.28
OTU21	OTU49	-0.0192866	0.4
OTU61	OTU29	0.0192276	0.31
OTU3	OTU89	-0.0190783	0.37
OTU2	OTU30	-0.0187999	0.34
OTU1003	OTU69	-0.0187797	0.45
OTU24	OTU706	-0.0185461	0.44
OTU70	OTU706	-0.0184487	0.32
OTU41	OTU64	-0.0184366	0.36
OTU10	OTU13	-0.0183549	0.34
OTU69	OTU23	-0.0183083	0.38
OTU55	OTU15	0.0182068	0.37
OTU2	OTU4	-0.0180853	0.41
OTU40	OTU29	0.0180061	0.33
OTU61	OTU64	-0.0178849	0.39
OTU1138	OTU58	-0.0177066	0.46
OTU4	OTU30	-0.0175357	0.35
OTU8	OTU1	0.0175102	0.52
OTU55	OTU64	0.0173483	0.41
OTU1	OTU40	0.0172181	0.39
OTU7	OTU70	-0.0171066	0.36
OTU1	OTU50	0.0169585	0.33
OTU41	OTU706	0.0168825	0.41
OTU277	OTU58	0.0167678	0.31
OTU10	OTU51	0.0165926	0.42
OTU1003	OTU64	-0.016529	0.48
OTU103	OTU9	-0.0165263	0.39
OTU51	OTU103	-0.01652	0.47
OTU61	OTU103	-0.0164667	0.43
OTU15	OTU269	0.0162312	0.39
OTU66	OTU277	-0.0162133	0.32
OTU50	OTU15	0.0162122	0.29
OTU19	OTU15	-0.0161959	0.46
OTU7	OTU9	0.016117	0.32
OTU1	OTU19	-0.0158988	0.41
OTU61	OTU212	0.0158933	0.34
OTU33	OTU20	-0.0157907	0.41
OTU2	OTU407	0.0157336	0.45
OTU41	OTU44	0.0157127	0.36
OTU41	OTU24	0.0157078	0.45
OTU19	OTU216	0.0156421	0.32
OTU277	OTU11	0.0156334	0.22
OTU2	OTU50	0.0156001	0.4
OTU103	OTU66	-0.0155934	0.37
OTU69	OTU247	0.0154908	0.47
OTU2	OTU212	0.0154374	0.5
OTU4	OTU29	0.0154074	0.34
OTU407	OTU69	-0.0153903	0.44
OTU407	OTU64	0.0153487	0.26
OTU4	OTU7	-0.0151802	0.43
OTU19	OTU70	-0.0151654	0.46
OTU69	OTU9	0.014991	0.42
OTU9	OTU675	-0.0149201	0.47
OTU1	OTU247	-0.0148947	0.43
OTU61	OTU24	-0.01488	0.4
OTU49	OTU11	0.0146257	0.35
OTU64	OTU89	-0.0145297	0.44
OTU10	OTU9	-0.0144356	0.37
OTU61	OTU7	0.014343	0.46
OTU1	OTU61	0.0143023	0.48
OTU66	OTU44	-0.0142165	0.49
OTU1	OTU29	0.0141372	0.35
OTU50	OTU89	0.0139324	0.3
OTU2	OTU51	0.0138897	0.45
OTU64	OTU212	0.0138758	0.39
OTU27	OTU58	0.0137438	0.35
OTU4	OTU55	0.0133584	0.45
OTU3	OTU103	0.0132599	0.37
OTU2	OTU1	0.0132383	0.43
OTU49	OTU216	-0.0132224	0.32
OTU103	OTU50	-0.0129788	0.36
OTU41	OTU33	-0.0129057	0.53
OTU66	OTU216	-0.0124152	0.5
OTU5	OTU51	-0.0122362	0.53
OTU1003	OTU66	-0.0121931	0.48
OTU69	OTU269	0.0121836	0.37
OTU33	OTU277	0.0117508	0.39
OTU19	OTU277	0.0116438	0.32
OTU66	OTU11	-0.0115361	0.45
OTU1	OTU70	0.0113672	0.46
OTU33	OTU1138	-0.0112542	0.47
OTU1	OTU20	-0.0111703	0.36
OTU64	OTU11	0.0110244	0.44
OTU3	OTU1138	-0.0109224	0.5
OTU5	OTU89	0.0108445	0.39
OTU33	OTU64	0.010723	0.5
OTU9	OTU44	0.0106788	0.32
OTU70	OTU277	0.0105891	0.38
OTU8	OTU89	0.0105884	0.3
OTU4	OTU11	-0.0102288	0.48
OTU12	OTU49	0.0100475	0.44
OTU1	OTU33	0.00995122	0.48
OTU61	OTU33	0.00989267	0.4
OTU33	OTU35	0.00981776	0.54
OTU8	OTU58	-0.00966249	0.53
OTU12	OTU29	-0.00958986	0.5
OTU6	OTU247	0.00955261	0.46
OTU4	OTU66	0.00950308	0.47
OTU5	OTU66	-0.00939287	0.5
OTU103	OTU247	0.00935602	0.39
OTU2	OTU9	0.0093241	0.45
OTU1138	OTU277	0.00901552	0.38
OTU66	OTU9	-0.00888316	0.52
OTU27	OTU9	0.00862334	0.35
OTU51	OTU20	0.00851936	0.44
OTU89	OTU212	-0.00846301	0.45
OTU61	OTU12	-0.00843	0.5
OTU10	OTU407	-0.0082128	0.43
OTU4	OTU69	-0.00812014	0.52
OTU58	OTU706	0.00809423	0.54
OTU247	OTU675	0.0079186	0.48
OTU407	OTU33	-0.00770256	0.63
OTU19	OTU269	-0.00766817	0.48
OTU69	OTU15	-0.00766515	0.44
OTU6	OTU70	0.00763328	0.39
OTU41	OTU29	-0.00761882	0.51
OTU10	OTU19	0.0076077	0.41
OTU58	OTU23	0.00760443	0.44
OTU31	OTU9	-0.00755782	0.49
OTU66	OTU89	-0.0073841	0.39
OTU33	OTU216	0.00719601	0.45
OTU51	OTU89	0.00715337	0.43
OTU2	OTU1138	-0.00703735	0.42
OTU51	OTU434	0.00703594	0.39
OTU41	OTU27	-0.00699292	0.51
OTU4	OTU50	0.00698505	0.47
OTU58	OTU21	-0.0069591	0.51
OTU1	OTU41	0.00695811	0.49
OTU407	OTU706	0.00678103	0.5
OTU69	OTU11	-0.00674136	0.43
OTU10	OTU269	-0.00667928	0.45
OTU8	OTU61	-0.00633026	0.47
OTU64	OTU247	-0.00629417	0.45
OTU3	OTU31	0.00620932	0.48
OTU61	OTU27	0.00618021	0.45
OTU61	OTU49	-0.00604046	0.51
OTU3	OTU277	0.00600351	0.36
OTU33	OTU434	-0.00587001	0.56
OTU1	OTU15	-0.0057575	0.46
OTU2	OTU23	-0.00564299	0.52
OTU69	OTU30	-0.00551617	0.52
OTU66	OTU212	0.00543321	0.52
OTU69	OTU64	0.00510181	0.53
OTU51	OTU58	-0.00505968	0.48
OTU13	OTU58	-0.00504978	0.46
OTU41	OTU23	-0.00500553	0.48
OTU40	OTU269	-0.00490729	0.48
OTU41	OTU675	-0.00463679	0.44
OTU269	OTU89	0.0045779	0.49
OTU216	OTU706	-0.00448029	0.42
OTU4	OTU15	-0.00447128	0.48
OTU69	OTU29	-0.00445159	0.61
OTU103	OTU216	0.00443807	0.35
OTU70	OTU44	-0.0043461	0.47
OTU55	OTU9	0.00433155	0.51
OTU70	OTU675	0.00428134	0.38
OTU5	OTU44	-0.00425851	0.52
OTU216	OTU212	-0.00405144	0.48
OTU10	OTU21	0.00366897	0.46
OTU33	OTU12	0.00364539	0.37
OTU6	OTU49	-0.00363972	0.53
OTU33	OTU19	0.00323226	0.43
OTU41	OTU70	-0.00323091	0.54
OTU64	OTU23	0.00319586	0.48
OTU3	OTU44	0.00311898	0.47
OTU277	OTU269	0.00302385	0.43
OTU434	OTU269	0.00298193	0.35
OTU31	OTU27	-0.00286506	0.55
OTU64	OTU706	-0.00285468	0.53
OTU4	OTU49	0.00280757	0.51
OTU21	OTU9	-0.00277189	0.45
OTU4	OTU706	0.0022729	0.46
OTU6	OTU64	0.00222837	0.45
OTU706	OTU212	-0.00221755	0.53
OTU51	OTU27	-0.00218144	0.55
OTU3	OTU407	0.00208187	0.54
OTU8	OTU44	-0.00204098	0.54
OTU2	OTU216	-0.00202635	0.45
OTU33	OTU247	-0.00186129	0.59
OTU40	OTU247	-0.00185868	0.61
OTU64	OTU44	-0.00171243	0.61
OTU7	OTU66	-0.00140939	0.47
OTU50	OTU675	0.00130567	0.43
OTU10	OTU33	0.00129734	0.45
OTU4	OTU1138	-0.00126282	0.49
OTU64	OTU269	0.000873211	0.52
OTU31	OTU55	-0.000864428	0.43
OTU61	OTU434	-0.000756736	0.52
OTU70	OTU89	0.000648358	0.46
OTU70	OTU64	0.000485172	0.55
OTU11	OTU706	9.36243e-05	0.38

## Sheet: Rinses (set 1)
MER (set 1)
Var1	Var2	Correlation	p
OTU1003	OTU212	0.82988	0
OTU212	OTU224	0.774616	0
OTU212	OTU333	0.728514	0
OTU1003	OTU3	0.727025	0
OTU706	OTU675	0.725948	0
OTU1003	OTU224	0.716959	0
OTU1003	OTU333	0.69864	0
OTU3	OTU212	0.695007	0
OTU269	OTU212	0.693446	0
OTU1003	OTU269	0.664771	0
OTU333	OTU224	0.658791	0
OTU7	OTU675	0.636104	0
OTU3	OTU224	0.63024	0
OTU1	OTU706	0.626997	0
OTU269	OTU224	0.598929	0
OTU7	OTU706	0.571654	0
OTU3	OTU333	0.563314	0
OTU269	OTU333	0.562747	0
OTU3	OTU269	0.526365	0
OTU3	OTU1	-0.516604	0
OTU103	OTU49	0.511724	0
OTU40	OTU49	0.495826	0
OTU1138	OTU49	0.473663	0
OTU51	OTU61	0.458944	0
OTU1	OTU1040	0.458192	0
OTU1138	OTU40	0.456375	0
OTU1	OTU675	0.454191	0
OTU103	OTU40	0.450226	0
OTU12	OTU40	0.443598	0
OTU12	OTU1138	0.441603	0
OTU12	OTU49	0.431393	0
OTU4	OTU12	0.429851	0
OTU1003	OTU247	0.429362	0
OTU21	OTU49	0.421175	0
OTU61	OTU41	0.418001	0
OTU1040	OTU1127	0.412055	0
OTU103	OTU21	0.411221	0
OTU1138	OTU103	0.404631	0
OTU11	OTU212	0.394569	0
OTU1	OTU224	-0.387477	0
OTU4	OTU1138	0.381714	0
OTU12	OTU103	0.374251	0
OTU49	OTU434	0.369869	0
OTU1	OTU1127	0.35836	0
OTU12	OTU20	0.356525	0.01
OTU247	OTU212	0.352184	0
OTU4	OTU40	0.351263	0
OTU5	OTU706	0.344571	0
OTU5	OTU12	-0.342827	0
OTU40	OTU21	0.339904	0
OTU5	OTU8	0.338557	0
OTU40	OTU27	0.337658	0
OTU3	OTU247	0.337051	0
OTU49	OTU43	0.334424	0
OTU1003	OTU1	-0.327634	0
OTU103	OTU27	0.326243	0
OTU675	OTU1127	0.325277	0
OTU5	OTU10	0.325061	0
OTU247	OTU333	0.319735	0
OTU5	OTU2	0.31808	0
OTU1	OTU212	-0.317495	0.02
OTU10	OTU49	-0.317345	0
OTU49	OTU1127	-0.316033	0
OTU19	OTU44	0.313661	0
OTU247	OTU224	0.313533	0
OTU269	OTU247	0.311636	0
OTU3	OTU706	-0.310898	0
OTU1003	OTU11	0.309479	0
OTU103	OTU434	0.308774	0
OTU40	OTU434	0.308347	0
OTU40	OTU1127	-0.308008	0
OTU706	OTU1127	0.304099	0
OTU13	OTU27	0.301945	0
OTU21	OTU434	0.301593	0
OTU67	OTU49	0.301075	0
OTU24	OTU9	-0.298178	0
OTU27	OTU21	0.297757	0
OTU13	OTU1040	-0.294113	0.01
OTU3	OTU7	-0.292227	0
OTU5	OTU7	0.291419	0
OTU4	OTU49	0.291341	0
OTU12	OTU434	0.289768	0
OTU27	OTU49	0.289081	0
OTU51	OTU41	0.283912	0
OTU3	OTU11	0.283687	0
OTU3	OTU675	-0.282556	0.03
OTU13	OTU23	0.282373	0
OTU1138	OTU27	0.28228	0
OTU5	OTU675	0.281654	0
OTU5	OTU1	0.281469	0
OTU4	OTU44	-0.281443	0
OTU2	OTU58	-0.278727	0.01
OTU10	OTU7	0.274461	0.01
OTU12	OTU21	0.27217	0
OTU8	OTU12	-0.272042	0
OTU8	OTU11	0.27167	0
OTU31	OTU40	0.270619	0
OTU12	OTU9	-0.270532	0
OTU1138	OTU21	0.269928	0
OTU2	OTU247	-0.268423	0
OTU1040	OTU706	0.267194	0.01
OTU27	OTU434	0.267	0
OTU4	OTU103	0.266746	0.02
OTU4	OTU27	0.26599	0.01
OTU13	OTU20	0.264925	0
OTU103	OTU62	0.264106	0
OTU11	OTU333	0.263836	0.02
OTU12	OTU1127	-0.263378	0
OTU40	OTU20	0.260451	0
OTU31	OTU76	0.259758	0.01
OTU1	OTU51	-0.25826	0
OTU5	OTU103	-0.258223	0.01
OTU5	OTU4	-0.257621	0.02
OTU8	OTU10	0.257211	0
OTU8	OTU9	0.256881	0
OTU21	OTU43	0.256842	0.01
OTU76	OTU247	-0.256551	0
OTU31	OTU434	0.255061	0
OTU88	OTU269	-0.25445	0
OTU12	OTU23	0.253551	0.01
OTU12	OTU1040	-0.252894	0.01
OTU10	OTU675	0.252091	0
OTU2	OTU7	0.250585	0.02
OTU5	OTU15	0.25004	0
OTU1040	OTU434	-0.249665	0
OTU23	OTU247	-0.24837	0
OTU21	OTU1127	-0.24794	0.01
OTU1003	OTU7	-0.247503	0.03
OTU2	OTU21	-0.246723	0.01
OTU5	OTU21	-0.246612	0
OTU103	OTU1127	-0.246403	0
OTU12	OTU27	0.245977	0.01
OTU1138	OTU434	0.245669	0.01
OTU11	OTU224	0.244039	0.02
OTU2	OTU706	0.243794	0.04
OTU1003	OTU706	-0.242412	0.01
OTU40	OTU44	-0.242151	0
OTU31	OTU1127	-0.241163	0.01
OTU13	OTU31	0.241062	0.01
OTU4	OTU19	-0.240649	0
OTU1	OTU7	0.240289	0.06
OTU2	OTU49	-0.239999	0.02
OTU20	OTU247	-0.239849	0.01
OTU27	OTU1040	-0.238252	0.01
OTU1040	OTU269	0.237651	0
OTU19	OTU40	-0.237293	0
OTU434	OTU9	-0.236872	0
OTU8	OTU43	-0.236769	0
OTU31	OTU12	0.236639	0.01
OTU67	OTU1138	0.236393	0
OTU1138	OTU20	0.235996	0.01
OTU1003	OTU675	-0.235946	0.01
OTU35	OTU1127	-0.235556	0
OTU1	OTU333	-0.235009	0
OTU2	OTU31	-0.234765	0.02
OTU4	OTU20	0.234732	0.01
OTU31	OTU675	-0.234675	0.02
OTU12	OTU44	-0.23457	0
OTU8	OTU49	-0.234473	0.01
OTU12	OTU11	-0.234354	0.01
OTU31	OTU21	0.234317	0
OTU8	OTU21	-0.233567	0.02
OTU1138	OTU675	-0.232626	0.01
OTU13	OTU247	-0.230483	0
OTU10	OTU27	-0.230448	0
OTU1040	OTU247	0.22964	0.01
OTU6	OTU12	-0.229581	0.02
OTU13	OTU1127	-0.2295	0
OTU1138	OTU43	0.229451	0
OTU27	OTU1127	-0.229243	0.01
OTU20	OTU23	0.228435	0.01
OTU8	OTU24	-0.228316	0
OTU31	OTU49	0.227649	0.02
OTU434	OTU269	-0.227233	0
OTU13	OTU44	-0.226915	0
OTU4	OTU1127	-0.226181	0.02
OTU31	OTU70	0.225792	0
OTU4	OTU23	0.225604	0.02
OTU10	OTU40	-0.225492	0
OTU67	OTU103	0.224231	0.01
OTU19	OTU1138	-0.223958	0
OTU31	OTU1040	-0.223913	0
OTU21	OTU1040	-0.221944	0.02
OTU1003	OTU1040	0.221736	0.02
OTU40	OTU247	-0.221723	0
OTU58	OTU11	-0.221219	0.01
OTU20	OTU1040	-0.221177	0
OTU7	OTU269	-0.220593	0.02
OTU1138	OTU1127	-0.219872	0.01
OTU76	OTU70	0.219792	0
OTU4	OTU13	0.219721	0.04
OTU6	OTU33	0.21926	0.01
OTU13	OTU24	0.219054	0.01
OTU4	OTU224	-0.219024	0.02
OTU35	OTU20	0.218882	0
OTU8	OTU15	0.218131	0.01
OTU27	OTU15	-0.217906	0.01
OTU27	OTU43	0.217806	0.01
OTU36	OTU216	0.217636	0.02
OTU19	OTU434	-0.2163	0.01
OTU31	OTU23	0.215901	0.03
OTU8	OTU103	-0.215573	0.02
OTU10	OTU21	-0.215427	0
OTU20	OTU11	-0.215078	0.01
OTU103	OTU43	0.214649	0.03
OTU2	OTU8	0.214008	0.03
OTU36	OTU333	-0.212408	0.01
OTU36	OTU87	0.21191	0
OTU8	OTU20	-0.210078	0.01
OTU4	OTU31	0.209515	0.03
OTU40	OTU224	-0.207955	0.03
OTU10	OTU103	-0.207669	0
OTU2	OTU62	-0.206804	0
OTU33	OTU44	0.206787	0.03
OTU21	OTU9	-0.206432	0.01
OTU67	OTU54	0.205971	0
OTU70	OTU1040	-0.20581	0
OTU88	OTU247	-0.204835	0
OTU31	OTU706	-0.20453	0.03
OTU6	OTU1	-0.204464	0.03
OTU8	OTU27	-0.204407	0.01
OTU13	OTU40	0.203836	0.02
OTU2	OTU675	0.203676	0.03
OTU1040	OTU23	-0.203567	0.02
OTU8	OTU216	-0.203529	0.01
OTU20	OTU1127	-0.203414	0.01
OTU2	OTU19	-0.203343	0.01
OTU61	OTU30	0.202937	0
OTU20	OTU434	0.202159	0.04
OTU434	OTU1127	-0.201806	0.01
OTU49	OTU675	-0.201753	0.01
OTU103	OTU54	0.20112	0
OTU21	OTU15	-0.201029	0
OTU1	OTU43	0.20092	0.04
OTU3	OTU27	-0.200293	0.05
OTU706	OTU15	0.200283	0.01
OTU54	OTU62	0.200263	0.01
OTU40	OTU23	0.199983	0.03
OTU5	OTU49	-0.199719	0
OTU1138	OTU224	-0.197953	0
OTU8	OTU7	0.197857	0.03
OTU88	OTU333	-0.197655	0.01
OTU12	OTU247	-0.197351	0.03
OTU1138	OTU44	-0.196969	0
OTU5	OTU1127	0.196942	0.02
OTU434	OTU23	0.196827	0.02
OTU76	OTU333	-0.195765	0
OTU11	OTU23	-0.194576	0.04
OTU30	OTU23	0.193537	0
OTU10	OTU706	0.193454	0.03
OTU67	OTU43	0.193129	0.03
OTU19	OTU247	0.192614	0.01
OTU66	OTU35	0.192601	0
OTU1040	OTU216	-0.192482	0
OTU1138	OTU54	0.192119	0.01
OTU5	OTU31	-0.192014	0.01
OTU1138	OTU23	0.191452	0.04
OTU13	OTU675	-0.191394	0.04
OTU15	OTU1127	0.19122	0.02
OTU40	OTU333	-0.190716	0.02
OTU20	OTU9	-0.190617	0
OTU33	OTU269	-0.190432	0.03
OTU40	OTU43	0.189628	0.01
OTU35	OTU1040	-0.189179	0
OTU9	OTU43	-0.189137	0.01
OTU6	OTU44	0.189102	0.05
OTU7	OTU224	-0.189072	0.04
OTU4	OTU11	-0.188467	0.05
OTU11	OTU216	-0.188433	0
OTU76	OTU40	0.187374	0.01
OTU35	OTU212	0.186642	0.06
OTU88	OTU434	0.186607	0
OTU5	OTU24	-0.186273	0.06
OTU61	OTU33	0.184886	0.02
OTU21	OTU706	-0.184764	0.04
OTU2	OTU10	0.184705	0.09
OTU1040	OTU15	0.184585	0.04
OTU1138	OTU333	-0.184566	0.02
OTU23	OTU269	-0.184346	0.01
OTU5	OTU35	-0.183949	0.01
OTU19	OTU76	-0.183857	0
OTU19	OTU675	0.183847	0.05
OTU3	OTU43	-0.183778	0.03
OTU216	OTU1127	-0.183708	0.02
OTU35	OTU247	-0.183497	0
OTU4	OTU33	-0.183323	0.02
OTU5	OTU27	-0.183191	0.04
OTU1138	OTU15	-0.182941	0.01
OTU27	OTU23	0.182213	0.03
OTU1040	OTU212	0.182175	0.02
OTU88	OTU23	0.181827	0.02
OTU23	OTU333	-0.181567	0
OTU19	OTU58	0.181296	0.02
OTU2	OTU1	0.181015	0.05
OTU58	OTU224	0.180798	0.04
OTU19	OTU49	-0.180631	0
OTU76	OTU434	0.180364	0.03
OTU11	OTU269	0.180285	0.06
OTU33	OTU20	0.180199	0.02
OTU27	OTU333	-0.179193	0.04
OTU216	OTU333	-0.178732	0.01
OTU35	OTU15	-0.178676	0
OTU5	OTU58	-0.178634	0.01
OTU5	OTU61	-0.178607	0.05
OTU87	OTU70	-0.178377	0
OTU2	OTU434	-0.178096	0.05
OTU67	OTU27	0.177915	0.04
OTU6	OTU76	0.177573	0.06
OTU1	OTU10	0.177515	0.06
OTU27	OTU224	-0.177359	0.03
OTU2	OTU51	0.17721	0.03
OTU1138	OTU706	-0.176847	0.03
OTU70	OTU9	-0.176429	0.01
OTU1	OTU61	-0.17618	0.07
OTU8	OTU247	-0.176055	0.03
OTU2	OTU103	-0.17574	0.04
OTU20	OTU269	-0.175462	0.01
OTU66	OTU43	0.175243	0.01
OTU67	OTU21	0.175107	0.04
OTU269	OTU675	-0.174598	0.05
OTU24	OTU133	0.173883	0
OTU103	OTU706	-0.173765	0.01
OTU21	OTU62	0.173701	0.03
OTU5	OTU40	-0.173418	0.07
OTU4	OTU675	-0.173322	0.03
OTU36	OTU88	0.173162	0
OTU20	OTU49	0.172763	0.02
OTU10	OTU12	-0.172567	0.01
OTU5	OTU1138	-0.17253	0.07
OTU10	OTU212	0.172424	0.04
OTU87	OTU9	0.172287	0.01
OTU7	OTU67	-0.171942	0.05
OTU13	OTU434	0.171856	0.03
OTU5	OTU51	-0.171202	0.04
OTU24	OTU43	0.170922	0.01
OTU20	OTU333	-0.170907	0.04
OTU5	OTU1040	0.170801	0.04
OTU40	OTU675	-0.170494	0.03
OTU1	OTU15	0.170332	0.08
OTU4	OTU21	0.170327	0.06
OTU103	OTU1040	-0.170051	0.05
OTU76	OTU269	-0.169506	0.02
OTU10	OTU434	-0.169483	0.01
OTU49	OTU54	0.169365	0.06
OTU20	OTU44	-0.169307	0
OTU51	OTU1040	-0.169272	0.05
OTU2	OTU224	-0.168961	0.06
OTU36	OTU133	0.168939	0.02
OTU12	OTU43	0.168902	0.07
OTU70	OTU21	0.168754	0.04
OTU4	OTU1040	-0.168692	0.13
OTU1138	OTU247	-0.167228	0.07
OTU33	OTU23	0.167212	0.01
OTU51	OTU103	-0.166791	0.01
OTU4	OTU706	-0.166757	0.07
OTU6	OTU103	-0.166331	0.08
OTU20	OTU216	0.166289	0.02
OTU76	OTU1040	-0.165966	0.05
OTU31	OTU247	-0.165718	0.03
OTU8	OTU35	-0.165579	0.05
OTU10	OTU1138	-0.165136	0.07
OTU13	OTU62	-0.165038	0.02
OTU1138	OTU1040	-0.165016	0.02
OTU76	OTU224	-0.16498	0.02
OTU58	OTU54	0.164664	0
OTU1138	OTU88	0.164135	0.06
OTU40	OTU1040	-0.163981	0.07
OTU33	OTU30	0.163934	0.02
OTU13	OTU216	0.163526	0.05
OTU3	OTU1040	0.163405	0.03
OTU11	OTU9	0.16337	0.15
OTU6	OTU224	0.163025	0.06
OTU15	OTU333	0.162669	0.03
OTU133	OTU43	0.162552	0.02
OTU11	OTU43	-0.162225	0.01
OTU24	OTU23	0.162204	0.04
OTU61	OTU706	-0.162038	0.03
OTU4	OTU3	-0.162008	0.08
OTU15	OTU212	0.161748	0.07
OTU333	OTU43	-0.161638	0.01
OTU88	OTU133	0.161093	0.03
OTU5	OTU66	-0.16057	0.02
OTU5	OTU434	-0.16055	0.04
OTU67	OTU40	0.160487	0.07
OTU40	OTU269	-0.160198	0.08
OTU103	OTU269	-0.159834	0.04
OTU216	OTU23	0.159206	0.06
OTU40	OTU212	-0.159128	0.1
OTU23	OTU212	-0.158866	0.06
OTU8	OTU40	-0.158494	0.05
OTU103	OTU333	-0.158199	0.04
OTU31	OTU216	0.157693	0.07
OTU8	OTU212	0.157075	0.04
OTU27	OTU44	-0.156917	0.02
OTU6	OTU1138	-0.156738	0.11
OTU5	OTU41	-0.155762	0.06
OTU61	OTU103	-0.155736	0.03
OTU1	OTU269	-0.155696	0.14
OTU40	OTU54	0.155628	0.03
OTU8	OTU1003	0.155622	0.08
OTU27	OTU212	-0.155468	0.08
OTU33	OTU9	-0.155446	0.05
OTU10	OTU36	-0.155133	0.01
OTU49	OTU44	-0.154095	0.01
OTU41	OTU31	-0.154018	0.08
OTU10	OTU24	-0.153938	0.05
OTU6	OTU49	-0.153912	0.07
OTU247	OTU1127	0.153905	0.01
OTU212	OTU44	0.153897	0.04
OTU36	OTU224	-0.153814	0.09
OTU1003	OTU35	0.153735	0.03
OTU88	OTU1040	-0.153717	0.04
OTU49	OTU224	-0.152978	0.09
OTU1138	OTU269	-0.15289	0.05
OTU1003	OTU27	-0.152648	0.09
OTU49	OTU706	-0.152579	0.01
OTU8	OTU675	0.152577	0.04
OTU6	OTU51	0.152021	0.12
OTU23	OTU224	-0.151916	0.07
OTU8	OTU66	-0.151719	0.02
OTU10	OTU247	-0.151354	0.04
OTU31	OTU20	0.151196	0.05
OTU21	OTU11	-0.151192	0.06
OTU103	OTU675	-0.151002	0.05
OTU23	OTU44	-0.150888	0.03
OTU4	OTU9	0.150835	0.12
OTU12	OTU70	0.150268	0.05
OTU5	OTU67	-0.150086	0.07
OTU7	OTU212	-0.150059	0.07
OTU8	OTU333	0.150052	0.03
OTU20	OTU27	0.14982	0.02
OTU35	OTU706	-0.149799	0.06
OTU66	OTU20	0.149727	0.04
OTU49	OTU15	-0.149369	0.01
OTU434	OTU333	-0.148908	0.06
OTU51	OTU11	-0.14887	0.04
OTU58	OTU212	0.148824	0.07
OTU7	OTU1127	0.148493	0.11
OTU3	OTU23	-0.148445	0.09
OTU2	OTU67	-0.148349	0.03
OTU13	OTU1138	0.148032	0.09
OTU8	OTU706	0.147936	0.06
OTU35	OTU11	-0.147853	0.02
OTU10	OTU67	-0.147617	0.01
OTU6	OTU3	0.147572	0.16
OTU24	OTU434	0.14743	0.03
OTU4	OTU15	-0.146993	0.08
OTU44	OTU675	0.146809	0.04
OTU12	OTU333	-0.146801	0.05
OTU1003	OTU44	0.146788	0.01
OTU13	OTU12	0.146658	0.06
OTU15	OTU224	0.146388	0.07
OTU1040	OTU11	0.146194	0.1
OTU12	OTU706	-0.146098	0.08
OTU7	OTU49	-0.145785	0.08
OTU1003	OTU40	-0.145749	0.11
OTU49	OTU62	0.14536	0.02
OTU27	OTU11	-0.144952	0.08
OTU4	OTU269	-0.144685	0.1
OTU49	OTU9	-0.144642	0.06
OTU70	OTU1127	-0.144626	0.06
OTU103	OTU44	-0.144516	0
OTU30	OTU216	0.144189	0.04
OTU51	OTU33	0.143982	0.04
OTU70	OTU247	-0.143691	0.06
OTU434	OTU44	-0.14323	0.01
OTU1138	OTU11	-0.143205	0.11
OTU434	OTU43	0.143071	0.04
OTU88	OTU49	0.14295	0.08
OTU66	OTU62	-0.142777	0.03
OTU7	OTU11	-0.142654	0.11
OTU40	OTU62	0.14215	0.05
OTU224	OTU675	-0.141418	0.06
OTU2	OTU54	-0.141303	0.09
OTU49	OTU1040	-0.140762	0.05
OTU36	OTU212	-0.1399	0.05
OTU103	OTU88	0.139772	0.05
OTU4	OTU434	0.139719	0.1
OTU7	OTU33	0.139664	0.08
OTU61	OTU21	-0.139637	0.09
OTU66	OTU247	-0.138864	0.05
OTU5	OTU247	-0.138619	0.12
OTU66	OTU1127	-0.138583	0.04
OTU21	OTU675	-0.13854	0.12
OTU1040	OTU675	0.138531	0.11
OTU49	OTU11	-0.138528	0.08
OTU10	OTU15	0.138464	0.09
OTU35	OTU216	0.138231	0.07
OTU434	OTU247	-0.138194	0.05
OTU3	OTU49	-0.138091	0.11
OTU1040	OTU333	0.13779	0.03
OTU103	OTU224	-0.137662	0.06
OTU31	OTU44	-0.13748	0.02
OTU31	OTU27	0.137219	0.13
OTU61	OTU58	0.136829	0.02
OTU23	OTU1127	-0.136116	0.1
OTU706	OTU224	-0.135846	0.09
OTU434	OTU224	-0.135697	0.07
OTU13	OTU333	-0.13553	0.09
OTU12	OTU675	-0.135445	0.11
OTU3	OTU40	-0.135385	0.17
OTU20	OTU706	-0.135337	0.14
OTU19	OTU12	-0.135289	0.06
OTU1003	OTU15	0.134939	0.08
OTU10	OTU43	-0.134912	0.08
OTU61	OTU7	-0.134535	0.1
OTU7	OTU19	0.134478	0.11
OTU36	OTU1040	-0.134424	0.07
OTU103	OTU15	-0.134184	0.04
OTU76	OTU216	0.134162	0.03
OTU31	OTU103	0.134154	0.06
OTU10	OTU62	-0.134041	0
OTU41	OTU20	-0.133987	0.05
OTU41	OTU216	-0.133641	0.08
OTU4	OTU333	-0.133638	0.07
OTU40	OTU706	-0.133437	0.13
OTU224	OTU44	0.133291	0.06
OTU31	OTU1138	0.132441	0.14
OTU4	OTU51	0.132216	0.14
OTU8	OTU1138	-0.132115	0.13
OTU33	OTU62	-0.13203	0
OTU1040	OTU224	0.131633	0.09
OTU24	OTU30	0.131492	0.1
OTU19	OTU20	-0.131432	0.11
OTU10	OTU333	0.131002	0.08
OTU33	OTU54	-0.130874	0.07
OTU27	OTU269	-0.13087	0.09
OTU23	OTU675	-0.130714	0.13
OTU88	OTU43	0.130479	0.05
OTU61	OTU24	0.130443	0.05
OTU36	OTU269	-0.130327	0.12
OTU19	OTU23	-0.13028	0.02
OTU8	OTU13	-0.130095	0.08
OTU8	OTU67	-0.130072	0.07
OTU41	OTU434	-0.129948	0.07
OTU70	OTU40	0.129891	0.08
OTU103	OTU11	-0.129815	0.12
OTU6	OTU67	-0.12955	0.06
OTU2	OTU9	0.12942	0.09
OTU1040	OTU43	-0.129332	0.09
OTU88	OTU20	0.129112	0.06
OTU24	OTU44	-0.12907	0.02
OTU2	OTU24	-0.128621	0.12
OTU1	OTU58	-0.128419	0.17
OTU24	OTU12	0.128353	0.13
OTU13	OTU706	-0.128341	0.14
OTU5	OTU43	-0.128318	0.11
OTU87	OTU88	0.128281	0.04
OTU103	OTU23	0.128173	0.12
OTU41	OTU36	0.128091	0.12
OTU224	OTU9	0.128001	0.14
OTU11	OTU1127	0.127769	0.13
OTU706	OTU212	-0.127573	0.12
OTU15	OTU9	-0.12757	0.06
OTU212	OTU675	-0.12756	0.09
OTU103	OTU20	0.127552	0.12
OTU1003	OTU36	-0.127474	0.14
OTU41	OTU33	0.127122	0.05
OTU33	OTU247	-0.127026	0.11
OTU31	OTU269	-0.12699	0.15
OTU61	OTU49	-0.126807	0.08
OTU19	OTU224	0.126603	0.09
OTU4	OTU35	0.126583	0.1
OTU36	OTU1127	-0.126411	0.06
OTU133	OTU23	0.126369	0.11
OTU12	OTU15	-0.125638	0.07
OTU66	OTU15	-0.125465	0.08
OTU434	OTU15	-0.125138	0.06
OTU2	OTU35	-0.12486	0.06
OTU13	OTU43	0.124527	0.13
OTU2	OTU333	-0.124424	0.11
OTU133	OTU216	0.124287	0.08
OTU49	OTU23	0.124263	0.08
OTU1138	OTU212	-0.124189	0.14
OTU3	OTU51	0.124148	0.16
OTU13	OTU269	-0.124138	0.2
OTU12	OTU54	0.12389	0.09
OTU15	OTU43	-0.123729	0.02
OTU216	OTU15	-0.123723	0.06
OTU24	OTU1040	-0.123636	0.08
OTU12	OTU224	-0.123578	0.08
OTU10	OTU51	-0.123189	0.05
OTU706	OTU269	-0.123122	0.09
OTU133	OTU247	-0.123105	0.09
OTU76	OTU1127	-0.123079	0.04
OTU1040	OTU54	-0.122835	0.05
OTU1138	OTU35	0.122035	0.08
OTU58	OTU706	-0.12202	0.09
OTU212	OTU9	0.121792	0.19
OTU30	OTU11	-0.121711	0.04
OTU33	OTU706	0.121513	0.05
OTU31	OTU19	-0.12141	0.03
OTU1003	OTU434	-0.121386	0.08
OTU70	OTU49	0.121331	0.08
OTU10	OTU13	-0.121234	0.17
OTU20	OTU62	-0.121136	0.05
OTU51	OTU49	-0.120578	0.09
OTU43	OTU1127	-0.120566	0.06
OTU87	OTU133	0.119745	0.05
OTU31	OTU24	0.118616	0.13
OTU216	OTU224	-0.118576	0.11
OTU31	OTU88	0.118413	0.08
OTU41	OTU70	-0.118276	0.06
OTU76	OTU88	0.118228	0.07
OTU8	OTU3	0.117203	0.17
OTU3	OTU41	0.116702	0.22
OTU33	OTU333	-0.116694	0.08
OTU6	OTU61	0.116597	0.08
OTU88	OTU212	-0.11652	0.11
OTU40	OTU11	-0.116468	0.13
OTU333	OTU44	0.11635	0.05
OTU133	OTU224	-0.116142	0.12
OTU2	OTU44	-0.11601	0.08
OTU51	OTU1127	-0.115824	0.07
OTU27	OTU62	0.115818	0.09
OTU133	OTU62	-0.115759	0.04
OTU41	OTU23	-0.115384	0.07
OTU58	OTU1040	-0.115384	0.11
OTU11	OTU15	0.11534	0.12
OTU20	OTU224	-0.115113	0.15
OTU4	OTU70	0.114921	0.14
OTU33	OTU36	0.114861	0.08
OTU1003	OTU1138	-0.114693	0.17
OTU1003	OTU1127	0.11469	0.1
OTU35	OTU62	-0.114151	0.06
OTU7	OTU40	-0.114078	0.15
OTU33	OTU224	-0.113361	0.12
OTU88	OTU224	-0.113304	0.09
OTU33	OTU675	0.113195	0.06
OTU36	OTU9	0.112934	0.1
OTU30	OTU247	-0.112672	0.05
OTU133	OTU333	-0.112117	0.05
OTU1003	OTU23	-0.111863	0.2
OTU1	OTU36	0.11165	0.22
OTU67	OTU24	0.111508	0.11
OTU41	OTU15	-0.111276	0.1
OTU36	OTU15	-0.110475	0.08
OTU3	OTU103	-0.109904	0.17
OTU216	OTU43	0.109872	0.08
OTU224	OTU43	-0.10978	0.11
OTU1138	OTU62	0.109715	0.08
OTU35	OTU30	0.109705	0.08
OTU434	OTU62	0.109567	0.09
OTU67	OTU70	-0.109544	0.09
OTU4	OTU247	-0.109428	0.16
OTU27	OTU706	-0.109376	0.11
OTU61	OTU40	-0.109367	0.06
OTU33	OTU1040	-0.109358	0.16
OTU212	OTU43	-0.109041	0.09
OTU13	OTU224	-0.109018	0.08
OTU61	OTU12	-0.108966	0.11
OTU333	OTU675	-0.108943	0.13
OTU11	OTU247	0.108681	0.1
OTU7	OTU1138	-0.108635	0.15
OTU23	OTU62	-0.108375	0.09
OTU6	OTU8	0.108356	0.2
OTU33	OTU212	-0.107611	0.13
OTU41	OTU21	-0.107428	0.22
OTU49	OTU269	-0.106847	0.11
OTU21	OTU44	-0.106751	0.02
OTU70	OTU20	0.106157	0.09
OTU6	OTU269	-0.105986	0.18
OTU333	OTU1127	0.105716	0.23
OTU88	OTU40	0.105559	0.11
OTU35	OTU9	-0.105529	0.16
OTU13	OTU11	-0.105486	0.13
OTU1138	OTU58	-0.105289	0.14
OTU8	OTU30	-0.105019	0.07
OTU224	OTU1127	0.104977	0.18
OTU19	OTU212	0.104791	0.15
OTU8	OTU58	-0.104573	0.09
OTU31	OTU224	-0.104555	0.18
OTU19	OTU54	-0.10453	0.09
OTU6	OTU70	0.10417	0.16
OTU4	OTU43	0.103768	0.14
OTU36	OTU11	-0.103345	0.09
OTU66	OTU9	-0.103328	0.1
OTU10	OTU61	-0.103206	0.07
OTU51	OTU247	-0.103073	0.12
OTU21	OTU54	0.102851	0.11
OTU20	OTU675	-0.102841	0.16
OTU7	OTU70	0.102327	0.12
OTU269	OTU9	0.102251	0.19
OTU43	OTU675	-0.102235	0.15
OTU434	OTU706	-0.102148	0.16
OTU51	OTU12	0.102094	0.12
OTU216	OTU247	-0.101783	0.13
OTU4	OTU30	-0.101658	0.13
OTU19	OTU706	0.101271	0.2
OTU12	OTU35	0.101137	0.07
OTU6	OTU19	0.100732	0.13
OTU1	OTU35	-0.100512	0.11
OTU67	OTU62	0.100418	0.07
OTU76	OTU212	-0.100416	0.18
OTU19	OTU103	-0.100077	0.11
OTU54	OTU43	0.0996028	0.09
OTU1003	OTU88	-0.0995999	0.14
OTU51	OTU15	-0.0994212	0.09
OTU4	OTU7	-0.0993224	0.17
OTU7	OTU43	-0.0992085	0.15
OTU20	OTU21	0.0990543	0.11
OTU6	OTU11	-0.0990445	0.21
OTU6	OTU13	0.0989296	0.2
OTU49	OTU333	-0.0988093	0.14
OTU67	OTU675	-0.0986891	0.1
OTU1040	OTU9	0.0983373	0.19
OTU76	OTU11	-0.0978815	0.12
OTU31	OTU35	0.0977619	0.18
OTU434	OTU675	-0.0975664	0.15
OTU11	OTU62	-0.0974838	0.08
OTU66	OTU1040	-0.097421	0.12
OTU8	OTU19	-0.0974133	0.09
OTU3	OTU1138	-0.0973664	0.18
OTU2	OTU36	0.0972489	0.16
OTU76	OTU49	0.0972332	0.18
OTU88	OTU216	0.0972282	0.07
OTU706	OTU23	-0.0972103	0.15
OTU8	OTU224	0.0972068	0.18
OTU3	OTU15	0.097074	0.27
OTU4	OTU67	0.0967815	0.15
OTU4	OTU8	-0.0966006	0.18
OTU133	OTU54	-0.0963421	0.08
OTU13	OTU21	0.0962225	0.21
OTU8	OTU434	-0.096175	0.13
OTU1	OTU67	0.0959482	0.12
OTU12	OTU269	-0.0958998	0.17
OTU70	OTU11	-0.0954561	0.2
OTU87	OTU12	-0.0952783	0.12
OTU1040	OTU133	-0.0952404	0.09
OTU31	OTU66	0.0951744	0.14
OTU13	OTU66	0.0950115	0.11
OTU1	OTU24	0.0942385	0.18
OTU706	OTU44	0.09422	0.06
OTU6	OTU1040	-0.0941292	0.23
OTU7	OTU247	-0.0940003	0.17
OTU51	OTU706	-0.0939637	0.14
OTU51	OTU76	0.093913	0.11
OTU212	OTU1127	0.093839	0.15
OTU1	OTU12	-0.0937705	0.24
OTU41	OTU9	0.0937103	0.15
OTU1040	OTU30	-0.0936915	0.12
OTU3	OTU58	0.0936487	0.15
OTU51	OTU67	-0.0936202	0.09
OTU40	OTU66	0.0935126	0.16
OTU1003	OTU58	0.0934788	0.17
OTU4	OTU216	0.093416	0.16
OTU8	OTU54	-0.0933249	0.16
OTU8	OTU31	-0.0930079	0.13
OTU2	OTU133	0.0927019	0.17
OTU7	OTU333	-0.0923962	0.19
OTU66	OTU44	-0.0923007	0.02
OTU3	OTU434	-0.0919	0.13
OTU216	OTU9	-0.0917505	0.2
OTU31	OTU43	0.0913869	0.18
OTU24	OTU1127	-0.0910872	0.17
OTU1003	OTU19	0.0910531	0.16
OTU3	OTU12	-0.0909837	0.21
OTU51	OTU30	0.0909441	0.06
OTU30	OTU62	-0.0907333	0.07
OTU19	OTU24	-0.0907108	0.16
OTU3	OTU24	-0.0903137	0.18
OTU23	OTU43	0.0903092	0.06
OTU35	OTU58	0.0902907	0.1
OTU62	OTU9	0.0902698	0.15
OTU6	OTU40	-0.090183	0.18
OTU1	OTU87	0.0899929	0.18
OTU216	OTU62	-0.0899605	0.09
OTU133	OTU1127	-0.0898144	0.11
OTU33	OTU103	-0.089602	0.14
OTU1003	OTU9	0.0891779	0.19
OTU66	OTU434	0.0890847	0.12
OTU24	OTU62	-0.0890333	0.1
OTU434	OTU212	-0.0889019	0.2
OTU5	OTU54	-0.0888324	0.16
OTU33	OTU216	0.0887047	0.2
OTU70	OTU216	0.0886953	0.18
OTU2	OTU43	-0.0886433	0.19
OTU33	OTU24	0.0886361	0.19
OTU87	OTU269	-0.0882308	0.09
OTU41	OTU1040	-0.088059	0.1
OTU4	OTU212	-0.0879167	0.24
OTU3	OTU133	-0.0878808	0.17
OTU15	OTU62	-0.0877733	0.09
OTU41	OTU58	0.0875808	0.2
OTU3	OTU61	0.0874911	0.17
OTU31	OTU11	-0.0874458	0.19
OTU70	OTU224	-0.0874013	0.22
OTU51	OTU21	-0.087378	0.24
OTU35	OTU49	0.087324	0.21
OTU1003	OTU33	-0.0872439	0.12
OTU10	OTU1127	0.0871746	0.14
OTU24	OTU66	0.0871069	0.12
OTU40	OTU30	-0.0868604	0.12
OTU6	OTU9	0.0866637	0.17
OTU61	OTU333	-0.0866417	0.14
OTU21	OTU224	-0.0866096	0.17
OTU70	OTU434	0.0864802	0.21
OTU51	OTU9	0.0864482	0.17
OTU41	OTU40	-0.0863971	0.18
OTU87	OTU247	-0.0862602	0.12
OTU7	OTU31	-0.0861941	0.17
OTU44	OTU1127	0.086131	0.14
OTU8	OTU269	-0.0859895	0.21
OTU13	OTU15	-0.085976	0.17
OTU27	OTU216	0.0858631	0.17
OTU1003	OTU51	0.0857244	0.28
OTU1	OTU66	0.0855912	0.2
OTU76	OTU23	0.085411	0.13
OTU333	OTU9	0.0853977	0.21
OTU31	OTU333	-0.0852963	0.18
OTU88	OTU1127	-0.0852827	0.14
OTU36	OTU30	0.0851882	0.08
OTU30	OTU9	-0.0851879	0.19
OTU24	OTU35	0.0851593	0.17
OTU2	OTU1127	0.085087	0.24
OTU3	OTU88	-0.0848428	0.17
OTU33	OTU19	0.0848259	0.13
OTU247	OTU44	0.0846506	0.06
OTU35	OTU224	0.0845647	0.13
OTU10	OTU20	-0.084494	0.18
OTU41	OTU11	0.0843742	0.16
OTU3	OTU44	0.084374	0.11
OTU12	OTU133	0.0841278	0.17
OTU2	OTU4	0.0840928	0.24
OTU70	OTU27	0.0840896	0.14
OTU6	OTU133	0.0838003	0.17
OTU6	OTU1127	-0.0836238	0.2
OTU31	OTU9	-0.0831538	0.16
OTU88	OTU706	-0.0829729	0.17
OTU133	OTU11	-0.0829003	0.15
OTU67	OTU33	-0.0827897	0.12
OTU2	OTU70	-0.0826443	0.2
OTU11	OTU706	0.0825335	0.16
OTU87	OTU333	-0.0823859	0.11
OTU5	OTU269	-0.0821731	0.23
OTU49	OTU212	-0.0820177	0.21
OTU41	OTU30	0.0819722	0.1
OTU33	OTU1138	-0.081952	0.17
OTU66	OTU133	0.0815571	0.19
OTU434	OTU11	-0.0815192	0.19
OTU66	OTU216	0.0815087	0.12
OTU13	OTU76	0.0812841	0.13
OTU13	OTU133	0.0812645	0.16
OTU8	OTU36	-0.0811829	0.26
OTU36	OTU35	-0.0810932	0.25
OTU76	OTU21	0.0808105	0.16
OTU10	OTU54	-0.0807778	0.13
OTU51	OTU43	-0.0807252	0.13
OTU434	OTU54	0.0802879	0.19
OTU103	OTU9	-0.0801073	0.26
OTU41	OTU1127	-0.0799428	0.2
OTU1003	OTU10	0.0797729	0.24
OTU33	OTU58	-0.0797317	0.15
OTU70	OTU23	0.0797147	0.26
OTU103	OTU212	-0.0794086	0.27
OTU1138	OTU30	0.0794081	0.2
OTU41	OTU333	-0.07926	0.19
OTU706	OTU43	-0.0790567	0.24
OTU36	OTU70	0.0789582	0.2
OTU40	OTU15	-0.0788624	0.28
OTU58	OTU434	-0.078802	0.15
OTU24	OTU21	0.0787784	0.24
OTU67	OTU1127	-0.0786572	0.16
OTU19	OTU133	0.0781535	0.12
OTU61	OTU15	-0.0781349	0.19
OTU1003	OTU76	-0.0778797	0.2
OTU3	OTU87	-0.0778736	0.16
OTU36	OTU19	0.077808	0.17
OTU61	OTU70	-0.0777797	0.16
OTU30	OTU15	-0.0777764	0.1
OTU7	OTU58	0.0775992	0.27
OTU24	OTU224	-0.077526	0.14
OTU2	OTU76	0.0775223	0.19
OTU31	OTU62	0.0774844	0.16
OTU76	OTU44	-0.0774788	0.06
OTU36	OTU54	-0.0774059	0.21
OTU1003	OTU49	-0.0773373	0.25
OTU13	OTU54	-0.0772597	0.17
OTU35	OTU269	0.0769197	0.19
OTU133	OTU212	-0.0768987	0.29
OTU20	OTU15	-0.0768023	0.18
OTU70	OTU66	-0.0766126	0.16
OTU61	OTU133	0.076569	0.21
OTU6	OTU62	-0.0764099	0.16
OTU61	OTU1040	-0.0761771	0.21
OTU41	OTU247	0.075883	0.2
OTU1003	OTU41	0.0757184	0.27
OTU1003	OTU133	-0.0756541	0.24
OTU1	OTU216	0.0754325	0.23
OTU2	OTU61	0.0754001	0.2
OTU706	OTU247	-0.0753572	0.25
OTU66	OTU23	0.0752831	0.18
OTU36	OTU44	-0.0752759	0.14
OTU7	OTU44	0.0751503	0.23
OTU2	OTU27	-0.074966	0.22
OTU21	OTU269	-0.074962	0.26
OTU61	OTU19	0.0748731	0.18
OTU4	OTU88	0.0747849	0.18
OTU3	OTU67	-0.0747581	0.16
OTU1003	OTU61	0.0746716	0.29
OTU67	OTU15	-0.0745595	0.16
OTU87	OTU21	-0.0741995	0.18
OTU1	OTU41	-0.0739074	0.29
OTU7	OTU35	0.0737023	0.28
OTU19	OTU11	-0.0735001	0.19
OTU3	OTU35	0.0732554	0.26
OTU15	OTU44	0.0732313	0.07
OTU41	OTU87	0.0730021	0.22
OTU70	OTU333	-0.0728939	0.15
OTU10	OTU58	-0.0728179	0.12
OTU41	OTU103	-0.0728123	0.16
OTU43	OTU44	-0.0724745	0.09
OTU41	OTU12	-0.0724128	0.21
OTU8	OTU62	-0.0723532	0.15
OTU19	OTU333	0.0723132	0.19
OTU36	OTU23	0.0722398	0.16
OTU3	OTU54	-0.0720343	0.22
OTU76	OTU1138	0.0720009	0.22
OTU51	OTU434	-0.0719041	0.21
OTU40	OTU35	-0.0717665	0.17
OTU24	OTU27	0.071632	0.27
OTU9	OTU1127	0.0716211	0.21
OTU33	OTU49	-0.0716177	0.23
OTU15	OTU247	-0.0714271	0.21
OTU70	OTU44	-0.0713479	0.16
OTU7	OTU87	-0.071086	0.18
OTU24	OTU269	-0.0709192	0.21
OTU87	OTU1040	-0.0708848	0.14
OTU24	OTU247	-0.0707564	0.22
OTU70	OTU103	0.0705755	0.29
OTU66	OTU27	0.0705603	0.27
OTU5	OTU9	0.0702746	0.24
OTU40	OTU58	-0.0700325	0.24
OTU76	OTU35	-0.0698134	0.19
OTU67	OTU88	0.0696521	0.13
OTU67	OTU19	-0.069534	0.14
OTU61	OTU44	0.0695255	0.12
OTU70	OTU35	-0.0693057	0.15
OTU36	OTU76	0.0691017	0.19
OTU35	OTU43	0.0690976	0.12
OTU58	OTU675	-0.0686275	0.2
OTU41	OTU49	-0.0684808	0.32
OTU61	OTU434	-0.068457	0.22
OTU54	OTU333	-0.0683601	0.11
OTU51	OTU66	-0.0682041	0.19
OTU6	OTU27	-0.0680641	0.24
OTU36	OTU20	0.0679544	0.27
OTU4	OTU76	0.0679174	0.31
OTU19	OTU88	-0.0678274	0.08
OTU21	OTU30	-0.0678112	0.2
OTU66	OTU49	0.0676833	0.21
OTU1138	OTU133	0.067548	0.22
OTU12	OTU216	0.0674409	0.24
OTU21	OTU333	-0.0674091	0.25
OTU6	OTU31	0.0673431	0.28
OTU10	OTU31	-0.0673116	0.2
OTU66	OTU58	0.0671987	0.26
OTU103	OTU30	-0.0670644	0.21
OTU4	OTU61	-0.0670381	0.22
OTU54	OTU1127	-0.0670151	0.17
OTU41	OTU43	-0.0669312	0.25
OTU33	OTU15	-0.0667911	0.21
OTU36	OTU675	0.0667203	0.23
OTU41	OTU24	0.0666716	0.23
OTU24	OTU49	0.0666405	0.18
OTU27	OTU54	0.066601	0.21
OTU30	OTU1127	-0.066598	0.21
OTU66	OTU224	-0.0665247	0.25
OTU7	OTU13	-0.0661639	0.27
OTU5	OTU133	-0.066063	0.24
OTU247	OTU62	0.0657777	0.16
OTU51	OTU20	0.0656113	0.19
OTU87	OTU216	0.0653827	0.16
OTU6	OTU58	0.0651005	0.3
OTU58	OTU49	-0.0649982	0.26
OTU88	OTU11	-0.0649866	0.22
OTU13	OTU49	0.064953	0.21
OTU6	OTU706	-0.0649283	0.29
OTU6	OTU7	-0.0646905	0.34
OTU67	OTU36	-0.0643697	0.26
OTU33	OTU87	0.064134	0.15
OTU67	OTU224	-0.0640567	0.18
OTU51	OTU31	-0.0638847	0.25
OTU70	OTU62	0.0636501	0.25
OTU5	OTU19	-0.0635921	0.25
OTU67	OTU269	-0.0635764	0.32
OTU2	OTU23	-0.0634469	0.27
OTU67	OTU434	0.0631211	0.22
OTU70	OTU269	-0.062945	0.23
OTU6	OTU10	0.0628987	0.24
OTU2	OTU40	-0.062874	0.33
OTU33	OTU27	-0.0627956	0.29
OTU61	OTU76	0.0627015	0.3
OTU33	OTU11	-0.0625086	0.27
OTU8	OTU1127	0.0623638	0.25
OTU8	OTU23	-0.062258	0.31
OTU88	OTU44	-0.0621216	0.15
OTU30	OTU333	-0.0620978	0.28
OTU66	OTU21	0.0619118	0.21
OTU58	OTU216	-0.0618363	0.26
OTU5	OTU70	-0.0617388	0.24
OTU11	OTU44	0.0617339	0.17
OTU6	OTU30	0.061634	0.2
OTU12	OTU88	0.0616263	0.19
OTU87	OTU23	0.0616174	0.25
OTU133	OTU44	-0.0614146	0.17
OTU11	OTU54	-0.0614141	0.23
OTU61	OTU675	-0.0613185	0.28
OTU24	OTU216	0.0609456	0.24
OTU67	OTU247	0.060826	0.25
OTU87	OTU35	-0.0606124	0.14
OTU13	OTU58	-0.0605035	0.32
OTU216	OTU269	-0.0604301	0.29
OTU10	OTU23	-0.0603679	0.29
OTU41	OTU76	-0.0603621	0.29
OTU6	OTU88	0.0602794	0.29
OTU51	OTU40	-0.0601681	0.27
OTU5	OTU3	0.0600952	0.3
OTU35	OTU27	-0.059817	0.26
OTU41	OTU66	0.0597432	0.22
OTU61	OTU216	0.0597312	0.18
OTU8	OTU44	0.0595556	0.19
OTU54	OTU9	-0.0593041	0.28
OTU3	OTU13	-0.0591392	0.26
OTU88	OTU675	-0.0591288	0.25
OTU1138	OTU66	0.0589775	0.26
OTU6	OTU36	0.0588607	0.33
OTU706	OTU333	-0.058784	0.4
OTU19	OTU216	0.0586073	0.23
OTU24	OTU1138	0.0583719	0.26
OTU1003	OTU43	-0.0578262	0.3
OTU8	OTU88	-0.057525	0.25
OTU1003	OTU103	-0.0574963	0.29
OTU27	OTU675	-0.0574572	0.26
OTU35	OTU434	0.0574125	0.25
OTU269	OTU1127	0.0573898	0.25
OTU247	OTU43	-0.0570027	0.2
OTU76	OTU706	-0.0569281	0.28
OTU35	OTU23	0.0568041	0.21
OTU247	OTU675	-0.0566038	0.24
OTU133	OTU269	-0.0563639	0.24
OTU51	OTU62	-0.0563007	0.22
OTU8	OTU70	-0.0562372	0.27
OTU33	OTU21	-0.0561334	0.21
OTU88	OTU30	0.0561163	0.13
OTU15	OTU54	-0.0556444	0.28
OTU6	OTU1003	0.0555762	0.34
OTU27	OTU58	0.0555501	0.23
OTU61	OTU224	0.0555329	0.23
OTU13	OTU88	0.0554104	0.27
OTU61	OTU31	-0.0553616	0.27
OTU10	OTU224	0.0551816	0.16
OTU23	OTU9	-0.0550706	0.28
OTU13	OTU19	-0.0549816	0.31
OTU58	OTU44	0.0549004	0.21
OTU70	OTU133	0.0548781	0.26
OTU2	OTU20	-0.0547234	0.4
OTU76	OTU54	0.0546048	0.19
OTU10	OTU66	-0.0543734	0.27
OTU30	OTU706	-0.0542834	0.3
OTU12	OTU62	0.0542644	0.27
OTU2	OTU12	-0.0541166	0.34
OTU76	OTU103	0.0535672	0.22
OTU133	OTU434	-0.053535	0.3
OTU8	OTU51	0.0534672	0.28
OTU33	OTU434	0.0534444	0.3
OTU2	OTU11	-0.0533776	0.38
OTU61	OTU36	0.0532753	0.22
OTU19	OTU1127	0.0532326	0.21
OTU33	OTU66	0.0532272	0.22
OTU3	OTU31	-0.0530171	0.34
OTU9	OTU44	0.0529732	0.18
OTU51	OTU36	0.0529452	0.38
OTU24	OTU70	-0.0527431	0.31
OTU6	OTU20	0.0527026	0.26
OTU1	OTU20	-0.0526636	0.29
OTU5	OTU87	0.0525378	0.22
OTU2	OTU30	0.0525168	0.36
OTU13	OTU35	0.051968	0.34
OTU58	OTU21	0.0518527	0.22
OTU35	OTU133	-0.0517837	0.23
OTU10	OTU76	-0.0512771	0.27
OTU36	OTU247	-0.0511941	0.3
OTU1	OTU54	0.0511162	0.32
OTU67	OTU66	-0.0510498	0.25
OTU8	OTU1	-0.0506381	0.31
OTU41	OTU13	-0.0505091	0.43
OTU61	OTU35	-0.0504352	0.32
OTU1040	OTU62	-0.0500632	0.27
OTU61	OTU212	-0.0500035	0.34
OTU10	OTU19	-0.0496597	0.22
OTU70	OTU15	-0.0496494	0.3
OTU6	OTU35	0.0492773	0.23
OTU62	OTU43	0.0492101	0.24
OTU58	OTU333	0.0491219	0.26
OTU4	OTU62	0.0490532	0.26
OTU35	OTU333	0.0489411	0.33
OTU13	OTU70	0.0487559	0.25
OTU62	OTU44	-0.0487527	0.16
OTU36	OTU27	0.0487502	0.26
OTU6	OTU23	-0.0485705	0.33
OTU216	OTU44	-0.0485644	0.17
OTU6	OTU41	-0.0483016	0.36
OTU36	OTU706	0.0477636	0.39
OTU1138	OTU70	-0.0476605	0.24
OTU67	OTU23	-0.0476488	0.26
OTU216	OTU54	-0.0475511	0.31
OTU2	OTU216	0.0474176	0.32
OTU3	OTU1127	0.0473841	0.37
OTU3	OTU19	0.0471316	0.3
OTU67	OTU20	-0.0470906	0.23
OTU76	OTU20	0.0469197	0.3
OTU66	OTU11	-0.0464033	0.29
OTU70	OTU675	0.0461166	0.35
OTU7	OTU20	0.0459201	0.31
OTU3	OTU21	-0.0458776	0.24
OTU10	OTU269	-0.0456907	0.32
OTU41	OTU133	0.0456821	0.33
OTU19	OTU269	0.0456049	0.29
OTU49	OTU30	-0.0454391	0.22
OTU23	OTU15	0.0452369	0.24
OTU67	OTU216	-0.045199	0.28
OTU5	OTU13	-0.0450617	0.3
OTU1	OTU103	-0.0445874	0.27
OTU87	OTU27	0.044466	0.37
OTU333	OTU62	-0.0444275	0.29
OTU21	OTU216	0.0443371	0.32
OTU6	OTU434	-0.0443197	0.38
OTU61	OTU23	0.0442645	0.32
OTU61	OTU66	0.0440301	0.31
OTU23	OTU54	-0.0439137	0.31
OTU13	OTU103	0.0438544	0.36
OTU36	OTU103	-0.0438404	0.28
OTU12	OTU212	-0.0433576	0.41
OTU58	OTU1127	-0.0432877	0.3
OTU87	OTU675	-0.0431425	0.34
OTU224	OTU62	0.043041	0.27
OTU5	OTU20	-0.0428945	0.26
OTU2	OTU269	0.042832	0.33
OTU1	OTU133	0.0426869	0.36
OTU51	OTU133	0.0425771	0.2
OTU6	OTU43	-0.0425338	0.31
OTU13	OTU33	0.0424206	0.34
OTU2	OTU212	-0.0423734	0.35
OTU24	OTU58	-0.0423436	0.38
OTU6	OTU247	-0.0422513	0.37
OTU4	OTU54	0.0422364	0.34
OTU88	OTU9	0.0421376	0.22
OTU67	OTU87	0.0421194	0.2
OTU4	OTU41	-0.0417516	0.37
OTU7	OTU21	-0.041659	0.37
OTU7	OTU36	0.0415618	0.42
OTU20	OTU30	0.0414662	0.24
OTU49	OTU133	0.0414558	0.35
OTU13	OTU36	0.041287	0.28
OTU30	OTU43	0.0407702	0.32
OTU27	OTU247	-0.0407634	0.36
OTU87	OTU1138	-0.0406058	0.31
OTU20	OTU212	-0.0405481	0.19
OTU51	OTU58	0.040413	0.33
OTU30	OTU224	0.0403785	0.35
OTU12	OTU76	0.0403694	0.34
OTU8	OTU76	0.0403518	0.38
OTU51	OTU44	0.0401978	0.28
OTU434	OTU216	0.0401889	0.28
OTU5	OTU216	-0.0401711	0.34
OTU67	OTU12	0.0400006	0.3
OTU35	OTU675	-0.03974	0.32
OTU66	OTU675	-0.0395784	0.44
OTU3	OTU9	0.0395216	0.42
OTU133	OTU675	-0.039496	0.3
OTU6	OTU21	-0.0393417	0.28
OTU66	OTU333	-0.0393226	0.43
OTU1	OTU27	0.0393119	0.36
OTU40	OTU133	0.0393048	0.3
OTU33	OTU1127	-0.0392994	0.36
OTU51	OTU269	0.0391182	0.39
OTU76	OTU15	0.039087	0.25
OTU5	OTU62	-0.0389818	0.38
OTU51	OTU87	-0.0388768	0.4
OTU1	OTU23	0.0388589	0.41
OTU30	OTU54	-0.0388347	0.29
OTU62	OTU675	0.0386104	0.38
OTU70	OTU30	-0.0383187	0.37
OTU103	OTU35	-0.0381841	0.33
OTU76	OTU30	-0.0381822	0.29
OTU31	OTU36	-0.0381786	0.34
OTU70	OTU706	-0.0380205	0.38
OTU61	OTU9	0.0378566	0.28
OTU70	OTU43	0.0378286	0.35
OTU58	OTU247	0.0378222	0.31
OTU4	OTU1	0.037816	0.41
OTU13	OTU67	-0.0376356	0.42
OTU5	OTU212	0.0375218	0.34
OTU1003	OTU30	-0.0374627	0.35
OTU87	OTU62	-0.0373703	0.25
OTU19	OTU30	-0.037115	0.28
OTU41	OTU269	0.0370413	0.3
OTU61	OTU1138	-0.0370132	0.42
OTU1003	OTU87	-0.0370037	0.39
OTU706	OTU9	-0.0369669	0.31
OTU31	OTU15	0.0369005	0.32
OTU3	OTU70	0.03681	0.38
OTU87	OTU11	0.0367962	0.32
OTU2	OTU66	-0.0367804	0.35
OTU7	OTU24	-0.0367755	0.37
OTU40	OTU9	-0.0367187	0.33
OTU24	OTU88	0.036468	0.38
OTU706	OTU62	-0.0361142	0.36
OTU1003	OTU67	0.0361044	0.34
OTU19	OTU9	-0.0358843	0.31
OTU2	OTU13	0.0358535	0.48
OTU8	OTU33	-0.0356686	0.41
OTU49	OTU247	-0.0356526	0.41
OTU5	OTU333	0.0353919	0.36
OTU7	OTU15	-0.035186	0.36
OTU133	OTU15	-0.0351566	0.34
OTU8	OTU1040	-0.0349682	0.45
OTU67	OTU9	-0.0348291	0.42
OTU66	OTU54	-0.0347858	0.33
OTU67	OTU333	0.0344404	0.31
OTU2	OTU6	0.034073	0.42
OTU3	OTU216	-0.0339854	0.38
OTU19	OTU70	-0.0339509	0.33
OTU5	OTU44	0.0339503	0.37
OTU87	OTU24	-0.0339464	0.3
OTU6	OTU212	0.0338203	0.39
OTU54	OTU269	-0.0337504	0.4
OTU1003	OTU70	0.0337321	0.32
OTU41	OTU88	-0.0336807	0.44
OTU41	OTU675	0.0335882	0.36
OTU70	OTU58	-0.0335403	0.36
OTU7	OTU12	0.0333374	0.33
OTU103	OTU247	0.0333352	0.25
OTU54	OTU224	-0.0331467	0.32
OTU88	OTU66	0.033085	0.33
OTU66	OTU30	0.0330742	0.37
OTU1003	OTU20	-0.03294	0.32
OTU61	OTU67	0.0328444	0.34
OTU33	OTU35	0.0327082	0.38
OTU87	OTU54	-0.0326731	0.3
OTU10	OTU133	-0.0324948	0.37
OTU33	OTU70	-0.0322571	0.36
OTU41	OTU706	-0.0321398	0.43
OTU7	OTU54	-0.0320595	0.4
OTU41	OTU19	0.031672	0.31
OTU31	OTU87	-0.0315503	0.37
OTU70	OTU54	0.0314939	0.34
OTU61	OTU11	-0.0314853	0.36
OTU31	OTU133	0.0313957	0.29
OTU41	OTU44	0.0313797	0.35
OTU10	OTU33	-0.0313544	0.41
OTU58	OTU43	-0.0311261	0.38
OTU13	OTU9	-0.031107	0.38
OTU41	OTU27	-0.0310567	0.48
OTU7	OTU27	-0.0309287	0.4
OTU3	OTU20	0.0308593	0.32
OTU7	OTU30	-0.0308358	0.39
OTU1	OTU247	-0.0307732	0.32
OTU1003	OTU216	-0.0306225	0.51
OTU51	OTU24	0.0305425	0.36
OTU269	OTU43	-0.0302666	0.39
OTU58	OTU269	0.0301724	0.44
OTU19	OTU1040	-0.030143	0.29
OTU36	OTU58	-0.0300515	0.39
OTU103	OTU66	0.030038	0.34
OTU87	OTU66	-0.0299171	0.32
OTU19	OTU62	-0.0298724	0.4
OTU24	OTU103	0.0297551	0.34
OTU33	OTU76	0.0297235	0.36
OTU269	OTU44	0.0295348	0.3
OTU67	OTU706	-0.0294701	0.43
OTU87	OTU15	-0.029355	0.38
OTU1003	OTU54	-0.0291705	0.33
OTU7	OTU76	0.0291429	0.45
OTU36	OTU40	0.0291265	0.35
OTU1	OTU62	0.0289715	0.37
OTU51	OTU19	0.0289353	0.3
OTU36	OTU49	0.0287977	0.33
OTU247	OTU9	0.0285783	0.35
OTU30	OTU269	-0.0283531	0.5
OTU4	OTU87	-0.0282745	0.42
OTU6	OTU216	0.0281235	0.35
OTU87	OTU49	-0.0277809	0.36
OTU66	OTU212	0.0277278	0.43
OTU35	OTU54	-0.0275313	0.41
OTU87	OTU40	0.0275178	0.36
OTU1	OTU70	0.0274497	0.37
OTU3	OTU66	-0.0274472	0.39
OTU1	OTU1138	-0.0273156	0.41
OTU61	OTU43	0.0272807	0.43
OTU88	OTU58	-0.0271115	0.44
OTU76	OTU27	0.0265843	0.36
OTU24	OTU333	-0.026526	0.51
OTU30	OTU675	-0.0262456	0.39
OTU3	OTU33	-0.0261729	0.38
OTU19	OTU27	-0.0260939	0.4
OTU31	OTU212	-0.0260443	0.48
OTU133	OTU9	0.0258939	0.35
OTU67	OTU44	0.0258826	0.28
OTU7	OTU66	-0.0257931	0.43
OTU67	OTU58	-0.0257267	0.48
OTU31	OTU30	-0.0257171	0.47
OTU88	OTU15	-0.0256678	0.45
OTU61	OTU62	0.0256328	0.38
OTU3	OTU10	0.0256309	0.38
OTU5	OTU30	-0.0256289	0.33
OTU88	OTU27	0.0255149	0.28
OTU35	OTU44	-0.0253709	0.33
OTU41	OTU1138	-0.0253361	0.38
OTU87	OTU30	0.0253126	0.3
OTU41	OTU54	0.0247679	0.35
OTU7	OTU103	0.0247088	0.39
OTU30	OTU133	0.0246406	0.32
OTU7	OTU434	0.0245447	0.41
OTU4	OTU10	-0.0244681	0.37
OTU58	OTU23	-0.0244612	0.53
OTU10	OTU44	-0.0240379	0.36
OTU12	OTU58	0.0237654	0.38
OTU10	OTU35	0.0237044	0.34
OTU76	OTU43	0.023704	0.38
OTU10	OTU87	-0.023612	0.43
OTU10	OTU70	0.0235873	0.42
OTU8	OTU133	-0.0234182	0.48
OTU41	OTU224	-0.023217	0.45
OTU2	OTU87	0.0231782	0.39
OTU54	OTU44	-0.0231026	0.33
OTU21	OTU133	-0.0230124	0.4
OTU36	OTU43	-0.023	0.44
OTU103	OTU133	-0.0229889	0.39
OTU1040	OTU44	0.0228594	0.34
OTU8	OTU87	-0.0227667	0.46
OTU36	OTU434	-0.0226277	0.44
OTU13	OTU87	0.0225752	0.32
OTU87	OTU706	0.0224744	0.35
OTU5	OTU1003	0.0223107	0.38
OTU61	OTU88	-0.0223054	0.4
OTU4	OTU36	-0.0222434	0.46
OTU19	OTU15	0.0220847	0.31
OTU1003	OTU31	0.0219002	0.37
OTU6	OTU15	0.0217466	0.3
OTU87	OTU1127	0.0217173	0.27
OTU1	OTU13	0.021654	0.43
OTU36	OTU66	0.0213171	0.3
OTU15	OTU675	0.0212691	0.35
OTU20	OTU58	0.021242	0.32
OTU76	OTU62	0.0209279	0.42
OTU1	OTU11	-0.0207737	0.52
OTU1	OTU434	0.0205928	0.4
OTU62	OTU1127	-0.0205492	0.45
OTU76	OTU675	-0.0205461	0.42
OTU3	OTU62	0.0205075	0.4
OTU54	OTU247	-0.0204727	0.41
OTU1	OTU44	0.0204118	0.43
OTU1	OTU49	0.0202942	0.39
OTU87	OTU58	0.0202694	0.4
OTU103	OTU58	0.019943	0.37
OTU1	OTU30	0.0198484	0.42
OTU61	OTU13	0.019813	0.43
OTU6	OTU87	-0.0197605	0.4
OTU1	OTU33	-0.0197234	0.44
OTU6	OTU24	0.0197108	0.5
OTU87	OTU43	0.0196754	0.38
OTU216	OTU706	-0.0195826	0.42
OTU24	OTU15	-0.0194576	0.5
OTU41	OTU67	0.0191698	0.4
OTU40	OTU216	0.0191252	0.52
OTU6	OTU54	-0.0191123	0.38
OTU87	OTU212	-0.0190963	0.48
OTU51	OTU35	-0.0189983	0.45
OTU41	OTU212	-0.0188411	0.41
OTU31	OTU54	0.0186968	0.41
OTU61	OTU27	0.0185991	0.49
OTU51	OTU1138	-0.0182914	0.45
OTU88	OTU54	0.0178896	0.44
OTU54	OTU675	0.0177648	0.36
OTU1	OTU19	0.0177459	0.36
OTU49	OTU216	-0.0175973	0.45
OTU24	OTU40	0.0175767	0.34
OTU1003	OTU62	0.0170779	0.44
OTU61	OTU1127	-0.017029	0.44
OTU66	OTU706	0.0169701	0.38
OTU2	OTU15	-0.0168877	0.34
OTU51	OTU675	-0.016817	0.39
OTU33	OTU12	-0.016764	0.48
OTU10	OTU30	0.0166894	0.37
OTU36	OTU62	0.0166283	0.33
OTU61	OTU247	-0.0166064	0.49
OTU216	OTU212	-0.0165803	0.45
OTU33	OTU43	-0.0162053	0.41
OTU4	OTU66	0.0161837	0.38
OTU36	OTU24	-0.0161454	0.46
OTU7	OTU88	0.0160324	0.47
OTU1	OTU88	0.0159644	0.42
OTU5	OTU33	0.0158966	0.36
OTU9	OTU675	0.0158576	0.31
OTU36	OTU1138	0.0157014	0.38
OTU66	OTU269	0.0155799	0.41
OTU51	OTU333	-0.0155723	0.38
OTU5	OTU6	0.0155332	0.46
OTU24	OTU706	0.0154636	0.4
OTU4	OTU6	-0.0154289	0.4
OTU24	OTU54	-0.0154004	0.39
OTU70	OTU212	0.0153948	0.38
OTU21	OTU23	0.0152432	0.34
OTU20	OTU43	0.0151657	0.41
OTU31	OTU33	-0.015144	0.38
OTU2	OTU88	-0.0150591	0.46
OTU6	OTU66	-0.0149508	0.47
OTU24	OTU11	0.014543	0.41
OTU10	OTU41	-0.0142684	0.47
OTU7	OTU133	-0.014211	0.46
OTU3	OTU36	0.0140689	0.52
OTU11	OTU675	-0.0140132	0.36
OTU61	OTU269	0.0138994	0.42
OTU5	OTU23	-0.0138246	0.44
OTU13	OTU212	0.0136747	0.55
OTU1	OTU31	-0.0136372	0.43
OTU5	OTU88	-0.0136128	0.46
OTU1138	OTU9	0.0133887	0.58
OTU5	OTU76	-0.0132062	0.35
OTU10	OTU9	0.0131215	0.49
OTU1	OTU21	-0.0130584	0.48
OTU87	OTU76	0.0130406	0.42
OTU19	OTU35	-0.0127024	0.46
OTU20	OTU54	0.0126518	0.43
OTU1003	OTU13	-0.0125836	0.48
OTU3	OTU76	-0.0125129	0.41
OTU19	OTU43	-0.0124708	0.5
OTU7	OTU41	-0.0124696	0.43
OTU31	OTU58	0.0122359	0.39
OTU20	OTU133	-0.012233	0.46
OTU13	OTU30	0.0121298	0.43
OTU1	OTU9	-0.0121222	0.45
OTU67	OTU212	-0.0118971	0.39
OTU24	OTU76	0.0115965	0.43
OTU6	OTU333	0.0114628	0.42
OTU76	OTU9	0.0114394	0.34
OTU24	OTU675	-0.0113785	0.42
OTU7	OTU1040	-0.0113383	0.39
OTU2	OTU1040	0.0113096	0.43
OTU2	OTU33	-0.0110968	0.46
OTU2	OTU41	0.0110204	0.47
OTU10	OTU1040	-0.0109934	0.48
OTU5	OTU11	-0.0108763	0.49
OTU58	OTU30	-0.0108558	0.45
OTU51	OTU212	-0.0107934	0.45
OTU10	OTU11	-0.0106759	0.48
OTU67	OTU133	-0.010195	0.54
OTU67	OTU76	-0.0101702	0.47
OTU30	OTU44	-0.0101559	0.44
OTU76	OTU58	0.0100691	0.45
OTU31	OTU67	-0.0099436	0.47
OTU5	OTU36	-0.00982565	0.48
OTU61	OTU54	0.00978133	0.5
OTU21	OTU247	0.00969239	0.51
OTU51	OTU216	-0.00967988	0.52
OTU5	OTU224	-0.00967056	0.4
OTU8	OTU41	0.00965191	0.5
OTU19	OTU66	0.00965033	0.47
OTU54	OTU212	0.00919455	0.41
OTU67	OTU1040	0.00917256	0.47
OTU4	OTU1003	-0.00912843	0.44
OTU88	OTU62	0.00912195	0.35
OTU87	OTU103	-0.0088815	0.54
OTU8	OTU61	0.00888055	0.43
OTU61	OTU87	-0.0088683	0.47
OTU7	OTU9	0.00881946	0.45
OTU51	OTU27	-0.0086588	0.48
OTU7	OTU216	-0.00854254	0.43
OTU7	OTU23	0.00850931	0.4
OTU6	OTU675	-0.00830308	0.59
OTU706	OTU54	-0.00827054	0.44
OTU61	OTU20	0.00803127	0.43
OTU87	OTU19	-0.00777305	0.48
OTU27	OTU30	-0.0077409	0.5
OTU21	OTU212	0.0075952	0.4
OTU27	OTU133	0.00736343	0.47
OTU10	OTU216	0.00722941	0.41
OTU58	OTU15	-0.00706664	0.46
OTU33	OTU40	0.00690734	0.37
OTU216	OTU675	0.00682225	0.53
OTU12	OTU66	0.00681393	0.49
OTU4	OTU58	-0.00667683	0.54
OTU67	OTU35	-0.0066206	0.41
OTU51	OTU54	-0.00649807	0.59
OTU30	OTU434	0.00636069	0.39
OTU27	OTU9	-0.00624472	0.54
OTU24	OTU212	0.00608015	0.53
OTU2	OTU1003	0.00605356	0.45
OTU70	OTU88	0.00590239	0.42
OTU33	OTU133	-0.0057292	0.57
OTU1	OTU40	-0.00549226	0.44
OTU87	OTU20	-0.00536436	0.54
OTU51	OTU13	0.00518099	0.42
OTU2	OTU3	-0.00509454	0.45
OTU76	OTU133	0.00501833	0.48
OTU36	OTU21	0.00488578	0.46
OTU58	OTU9	0.00475717	0.5
OTU1003	OTU66	0.0047292	0.5
OTU87	OTU224	0.00468938	0.44
OTU51	OTU7	0.00418757	0.46
OTU12	OTU30	0.00412909	0.45
OTU7	OTU62	-0.00409384	0.52
OTU58	OTU62	0.00404872	0.45
OTU3	OTU30	0.00391923	0.48
OTU36	OTU12	-0.00391319	0.38
OTU88	OTU35	-0.00388292	0.44
OTU269	OTU62	0.00358638	0.44
OTU51	OTU70	-0.00342205	0.49
OTU51	OTU23	0.00325984	0.48
OTU30	OTU212	-0.003222	0.45
OTU2	OTU1138	-0.00312864	0.58
OTU1003	OTU21	0.00311975	0.47
OTU58	OTU133	-0.00306209	0.48
OTU4	OTU24	0.00298128	0.53
OTU24	OTU20	0.00289548	0.57
OTU51	OTU224	0.00281573	0.54
OTU1003	OTU12	0.00273418	0.52
OTU103	OTU216	0.00272618	0.53
OTU1138	OTU216	-0.00271954	0.46
OTU1	OTU76	0.00268775	0.47
OTU67	OTU30	-0.00263631	0.57
OTU41	OTU35	-0.00253638	0.45
OTU88	OTU21	0.00251358	0.42
OTU76	OTU66	-0.00249908	0.46
OTU87	OTU44	0.00247791	0.5
OTU15	OTU269	-0.00240067	0.57
OTU10	OTU88	-0.00217773	0.55
OTU41	OTU62	-0.00215401	0.39
OTU133	OTU706	0.002025	0.44
OTU19	OTU21	0.00179921	0.46
OTU87	OTU434	-0.00175948	0.53
OTU51	OTU88	0.00170153	0.48
OTU35	OTU21	0.00152202	0.57
OTU1003	OTU24	0.00127527	0.58
OTU212	OTU62	-0.000987065	0.54
OTU4	OTU133	-0.000566421	0.46
OTU33	OTU88	0.000437513	0.46
OTU67	OTU11	-0.000132303	0.51

## Sheet: Rinses (set 2)
MER (set 2)
Var1	Var2	Correlation	p
OTU1003	OTU212	0.800756	0
OTU706	OTU675	0.778672	0
OTU7	OTU675	0.716609	0
OTU1003	OTU3	0.681778	0
OTU333	OTU224	0.668008	0
OTU7	OTU706	0.664129	0
OTU212	OTU224	0.661304	0
OTU3	OTU224	0.659916	0
OTU212	OTU333	0.657764	0
OTU3	OTU212	0.651306	0
OTU1003	OTU224	0.641316	0
OTU1003	OTU333	0.625941	0
OTU1	OTU706	0.623182	0
OTU3	OTU333	0.575274	0
OTU3	OTU1	-0.558101	0
OTU269	OTU212	0.540779	0
OTU1	OTU675	0.538731	0
OTU1003	OTU269	0.486649	0
OTU13	OTU12	0.466196	0
OTU3	OTU269	0.461076	0
OTU1	OTU1127	0.441591	0
OTU1003	OTU247	0.428601	0
OTU12	OTU434	0.417003	0
OTU5	OTU10	0.402551	0
OTU12	OTU1138	0.399593	0
OTU706	OTU1127	0.398759	0
OTU269	OTU224	0.395148	0
OTU8	OTU24	-0.392996	0
OTU1	OTU212	-0.38936	0
OTU13	OTU23	0.389036	0
OTU12	OTU20	0.38689	0
OTU1	OTU7	0.38435	0.01
OTU12	OTU23	0.375515	0
OTU24	OTU12	0.372583	0
OTU434	OTU23	0.372457	0
OTU1040	OTU1127	0.367064	0
OTU269	OTU247	0.363393	0
OTU1040	OTU269	0.362174	0
OTU40	OTU434	0.359868	0
OTU17	OTU80	0.358994	0
OTU31	OTU12	0.354159	0
OTU13	OTU434	0.350417	0
OTU8	OTU10	0.349211	0
OTU5	OTU2	0.3449	0
OTU10	OTU12	-0.344009	0
OTU2	OTU8	0.336814	0
OTU20	OTU434	0.335574	0
OTU27	OTU434	0.331889	0
OTU12	OTU35	0.330106	0
OTU13	OTU24	0.328597	0.01
OTU1003	OTU1	-0.326922	0
OTU3	OTU247	0.326011	0
OTU675	OTU1127	0.325161	0
OTU1	OTU1040	0.324801	0
OTU31	OTU40	0.324526	0
OTU5	OTU8	0.322455	0
OTU269	OTU333	0.318149	0
OTU10	OTU24	-0.317729	0
OTU247	OTU212	0.314998	0
OTU103	OTU40	0.31176	0
OTU13	OTU1127	-0.310728	0
OTU4	OTU1040	-0.309833	0
OTU3	OTU706	-0.309505	0
OTU12	OTU1040	-0.308641	0
OTU12	OTU40	0.304786	0
OTU20	OTU23	0.304472	0
OTU40	OTU27	0.301967	0
OTU41	OTU58	0.301048	0
OTU40	OTU49	0.299641	0
OTU31	OTU49	0.299546	0
OTU5	OTU20	-0.299404	0
OTU24	OTU23	0.29746	0
OTU10	OTU20	-0.291886	0
OTU5	OTU24	-0.29137	0
OTU5	OTU40	-0.291333	0
OTU13	OTU35	0.290417	0
OTU12	OTU27	0.290179	0
OTU13	OTU1040	-0.289887	0
OTU4	OTU13	0.288999	0.01
OTU2	OTU10	0.288222	0
OTU10	OTU40	-0.287926	0
OTU24	OTU20	0.285263	0
OTU41	OTU55	0.285191	0
OTU41	OTU20	-0.279677	0
OTU31	OTU434	0.279463	0.01
OTU5	OTU12	-0.278722	0
OTU24	OTU35	0.278594	0.01
OTU1	OTU224	-0.276861	0.01
OTU24	OTU58	-0.276523	0
OTU47	OTU434	0.275316	0
OTU247	OTU333	0.269848	0
OTU7	OTU1127	0.267418	0
OTU13	OTU27	0.266721	0.01
OTU1138	OTU434	0.265472	0
OTU1	OTU333	-0.265086	0.01
OTU40	OTU21	0.264249	0
OTU13	OTU675	-0.263556	0
OTU36	OTU1127	-0.263429	0
OTU13	OTU31	0.263001	0
OTU2	OTU6	0.261533	0.01
OTU35	OTU23	0.261292	0.01
OTU8	OTU12	-0.259803	0
OTU434	OTU89	-0.257532	0
OTU103	OTU49	0.256675	0
OTU40	OTU17	-0.254295	0
OTU13	OTU1138	0.253766	0
OTU47	OTU12	0.253678	0.01
OTU333	OTU14	0.252828	0.03
OTU2	OTU58	-0.252212	0.01
OTU20	OTU27	0.252121	0.01
OTU10	OTU23	-0.251811	0
OTU1138	OTU35	0.25132	0
OTU13	OTU20	0.250892	0.01
OTU31	OTU1040	-0.250553	0
OTU20	OTU11	-0.250284	0
OTU35	OTU1040	-0.249894	0
OTU31	OTU103	0.249793	0
OTU35	OTU20	0.248992	0
OTU5	OTU224	0.248444	0.01
OTU24	OTU434	0.248331	0.02
OTU51	OTU12	-0.247838	0.01
OTU17	OTU434	-0.246908	0
OTU1040	OTU434	-0.24451	0
OTU224	OTU14	0.243562	0
OTU706	OTU80	0.242936	0
OTU2	OTU247	-0.242054	0.03
OTU5	OTU27	-0.241681	0.01
OTU11	OTU212	0.241576	0.01
OTU23	OTU80	-0.241321	0
OTU24	OTU88	0.240411	0
OTU47	OTU66	0.240356	0
OTU3	OTU675	-0.239183	0.01
OTU41	OTU12	-0.238699	0
OTU76	OTU1040	-0.238508	0
OTU31	OTU21	0.238132	0
OTU8	OTU216	-0.237977	0
OTU3	OTU7	-0.237624	0
OTU675	OTU80	0.237367	0.02
OTU41	OTU23	-0.23681	0
OTU3	OTU1040	0.235228	0
OTU31	OTU1127	-0.234898	0.01
OTU31	OTU224	-0.234465	0.01
OTU3	OTU51	0.233417	0.01
OTU51	OTU41	0.232839	0
OTU1003	OTU7	-0.230805	0.02
OTU5	OTU23	-0.229951	0
OTU31	OTU88	0.2295	0
OTU7	OTU269	-0.227795	0.01
OTU5	OTU35	-0.227287	0.01
OTU55	OTU20	-0.22719	0.01
OTU49	OTU434	0.226697	0
OTU12	OTU1127	-0.226507	0.01
OTU706	OTU212	-0.226276	0.01
OTU20	OTU17	-0.225015	0
OTU12	OTU15	-0.223736	0
OTU133	OTU269	-0.223728	0
OTU31	OTU23	0.223597	0
OTU13	OTU706	-0.223373	0.05
OTU55	OTU58	0.222793	0
OTU103	OTU434	0.222762	0.02
OTU20	OTU15	-0.221396	0
OTU13	OTU47	0.220183	0.01
OTU5	OTU31	-0.220045	0
OTU24	OTU27	0.219512	0.01
OTU41	OTU27	-0.219376	0
OTU12	OTU80	-0.21872	0
OTU1138	OTU88	0.218413	0
OTU12	OTU224	-0.218196	0.01
OTU4	OTU35	0.217972	0
OTU13	OTU15	-0.216895	0
OTU40	OTU80	-0.216018	0
OTU31	OTU17	-0.215623	0
OTU2	OTU40	-0.214847	0.01
OTU23	OTU14	-0.213981	0
OTU19	OTU17	0.213803	0
OTU7	OTU212	-0.213774	0.02
OTU2	OTU1	0.213673	0.06
OTU88	OTU216	0.212225	0.02
OTU27	OTU23	0.211957	0
OTU6	OTU269	-0.211758	0.07
OTU35	OTU1127	-0.211446	0
OTU24	OTU17	-0.211125	0
OTU277	OTU30	0.210339	0.02
OTU12	OTU17	-0.210291	0.01
OTU5	OTU103	-0.209612	0
OTU7	OTU80	0.209438	0.01
OTU434	OTU80	-0.209083	0
OTU10	OTU31	-0.208577	0.01
OTU24	OTU80	-0.208386	0
OTU434	OTU224	-0.208211	0
OTU36	OTU333	-0.207919	0
OTU1138	OTU1040	-0.206655	0
OTU13	OTU131	-0.206537	0
OTU31	OTU24	0.206313	0.01
OTU20	OTU58	-0.204957	0
OTU51	OTU23	-0.204751	0.01
OTU7	OTU13	-0.204562	0.05
OTU11	OTU80	0.204556	0.05
OTU12	OTU269	-0.20444	0.03
OTU47	OTU224	-0.20356	0
OTU7	OTU58	0.203262	0.02
OTU19	OTU434	-0.202931	0
OTU20	OTU80	-0.20268	0
OTU35	OTU15	-0.202504	0
OTU10	OTU51	0.202286	0.01
OTU1138	OTU40	0.202203	0.04
OTU5	OTU49	-0.202018	0.03
OTU5	OTU1138	-0.201369	0.05
OTU6	OTU216	-0.201338	0.03
OTU1138	OTU66	0.200315	0
OTU36	OTU1138	0.200005	0.01
OTU247	OTU224	0.199942	0.02
OTU13	OTU80	-0.199853	0
OTU17	OTU706	0.199693	0.03
OTU22	OTU434	0.199553	0.02
OTU6	OTU9	0.198547	0.08
OTU68	OTU11	-0.198215	0
OTU21	OTU1127	-0.198188	0
OTU50	OTU30	0.198138	0
OTU66	OTU434	0.198028	0
OTU41	OTU11	0.198008	0.02
OTU27	OTU49	0.197179	0.02
OTU1003	OTU51	0.197157	0.04
OTU5	OTU43	-0.196896	0.01
OTU40	OTU224	-0.196359	0.01
OTU12	OTU89	-0.195794	0
OTU51	OTU66	-0.195651	0
OTU30	OTU43	0.195415	0.01
OTU10	OTU434	-0.195354	0
OTU13	OTU55	-0.19463	0.06
OTU88	OTU49	0.19455	0
OTU8	OTU20	-0.193962	0.02
OTU17	OTU23	-0.193488	0
OTU6	OTU14	0.193073	0.02
OTU31	OTU47	0.192812	0.01
OTU1003	OTU706	-0.192667	0.04
OTU3	OTU41	0.191735	0.07
OTU24	OTU1138	0.191711	0.03
OTU31	OTU43	0.191269	0.01
OTU88	OTU50	0.191104	0
OTU51	OTU24	-0.191009	0.03
OTU24	OTU68	0.190881	0.02
OTU27	OTU15	-0.190857	0.02
OTU1	OTU15	0.190687	0.06
OTU1040	OTU675	0.190248	0.01
OTU31	OTU9	-0.190099	0
OTU21	OTU706	-0.190068	0.03
OTU13	OTU19	-0.189798	0.02
OTU1003	OTU1040	0.189751	0.04
OTU47	OTU333	-0.189652	0
OTU1138	OTU1127	-0.18952	0.02
OTU49	OTU1040	-0.189518	0.03
OTU8	OTU68	-0.189422	0
OTU10	OTU133	0.189389	0.01
OTU29	OTU30	0.189168	0.01
OTU15	OTU247	-0.188343	0
OTU3	OTU12	-0.188209	0.07
OTU434	OTU269	-0.18736	0.02
OTU19	OTU11	0.187175	0.04
OTU51	OTU1138	-0.186972	0.04
OTU8	OTU11	0.186926	0.05
OTU40	OTU66	0.186819	0.02
OTU8	OTU23	-0.186554	0.02
OTU88	OTU68	0.186521	0.03
OTU10	OTU224	0.186386	0.02
OTU2	OTU51	0.18597	0.02
OTU36	OTU1040	-0.185754	0.01
OTU1003	OTU47	-0.185652	0.01
OTU22	OTU47	0.185528	0.01
OTU17	OTU675	0.185363	0
OTU13	OTU40	0.185331	0.02
OTU10	OTU15	0.185289	0.02
OTU31	OTU1138	0.185145	0.05
OTU1040	OTU224	0.18504	0.01
OTU24	OTU40	0.184806	0.02
OTU212	OTU675	-0.184403	0.04
OTU27	OTU58	-0.184251	0.03
OTU35	OTU434	0.184251	0.03
OTU19	OTU80	0.184218	0.05
OTU36	OTU17	-0.184182	0.01
OTU4	OTU17	-0.18404	0
OTU33	OTU277	0.183734	0
OTU103	OTU269	-0.182941	0.03
OTU24	OTU1040	-0.182847	0.02
OTU1040	OTU247	0.182606	0.03
OTU58	OTU269	-0.182539	0.09
OTU4	OTU9	0.18226	0.07
OTU10	OTU21	-0.180967	0.01
OTU30	OTU333	-0.180298	0
OTU1040	OTU706	0.180202	0.05
OTU8	OTU35	-0.179951	0.02
OTU88	OTU23	0.179486	0.03
OTU41	OTU36	0.179291	0.03
OTU24	OTU11	-0.178123	0.01
OTU58	OTU23	-0.177926	0.03
OTU19	OTU20	-0.17784	0
OTU8	OTU224	0.177474	0.03
OTU1138	OTU247	-0.177341	0.03
OTU13	OTU49	0.176835	0.03
OTU1138	OTU23	0.176791	0.04
OTU8	OTU9	0.176251	0.07
OTU31	OTU333	-0.176171	0.02
OTU40	OTU11	-0.176129	0.04
OTU51	OTU13	-0.176025	0.01
OTU5	OTU88	-0.175533	0.02
OTU1138	OTU80	-0.175508	0.01
OTU8	OTU51	0.175428	0.01
OTU50	OTU23	0.175261	0.01
OTU47	OTU35	0.175224	0
OTU5	OTU30	-0.174733	0
OTU88	OTU40	0.174284	0.02
OTU22	OTU31	0.17386	0
OTU27	OTU80	-0.17345	0
OTU30	OTU269	-0.173326	0
OTU1	OTU1138	-0.173212	0.07
OTU24	OTU15	-0.173158	0
OTU13	OTU36	0.172772	0.01
OTU21	OTU224	-0.172742	0.07
OTU5	OTU216	-0.17272	0.05
OTU22	OTU88	0.172509	0.01
OTU12	OTU50	0.17246	0.02
OTU4	OTU49	0.171756	0.02
OTU47	OTU15	-0.17154	0
OTU31	OTU80	-0.171471	0
OTU22	OTU17	-0.171466	0
OTU31	OTU247	-0.171224	0.06
OTU19	OTU133	0.171132	0
OTU49	OTU1127	-0.17074	0.01
OTU1003	OTU14	0.170677	0.04
OTU6	OTU8	0.170488	0.08
OTU27	OTU11	-0.170483	0.02
OTU31	OTU68	0.170357	0.02
OTU47	OTU58	-0.170191	0
OTU22	OTU30	0.170146	0.01
OTU3	OTU14	0.169743	0.02
OTU23	OTU15	-0.169709	0.03
OTU1040	OTU212	0.169609	0.06
OTU33	OTU23	0.169508	0.04
OTU1138	OTU21	0.168943	0.05
OTU15	OTU89	0.168939	0.06
OTU103	OTU21	0.168755	0.01
OTU88	OTU247	-0.168421	0
OTU24	OTU50	0.168407	0.01
OTU88	OTU1127	-0.168366	0
OTU12	OTU66	0.168332	0.05
OTU5	OTU68	-0.168114	0
OTU47	OTU89	-0.16806	0
OTU4	OTU675	-0.167477	0.11
OTU30	OTU224	-0.167039	0.01
OTU22	OTU66	0.16636	0
OTU269	OTU675	-0.166285	0.06
OTU5	OTU15	0.166236	0.02
OTU43	OTU1127	-0.165412	0
OTU31	OTU27	0.165329	0.05
OTU5	OTU21	-0.165243	0.02
OTU1	OTU76	-0.164778	0.05
OTU13	OTU66	0.16458	0.01
OTU2	OTU24	-0.164486	0.07
OTU50	OTU1040	-0.164373	0
OTU21	OTU17	-0.164065	0
OTU4	OTU80	-0.163969	0
OTU12	OTU333	-0.163747	0.03
OTU2	OTU103	-0.163745	0.08
OTU51	OTU133	0.163726	0.01
OTU5	OTU11	0.163658	0.06
OTU434	OTU1127	-0.163454	0.04
OTU131	OTU89	0.163323	0.02
OTU4	OTU31	0.163284	0.06
OTU10	OTU88	-0.162772	0.01
OTU7	OTU21	-0.162592	0.09
OTU4	OTU1138	0.161823	0.11
OTU706	OTU15	0.161468	0.1
OTU131	OTU14	0.16113	0.05
OTU103	OTU27	0.160329	0.08
OTU49	OTU80	-0.160219	0.01
OTU5	OTU1127	0.159688	0.01
OTU49	OTU17	-0.15957	0
OTU8	OTU434	-0.158901	0.03
OTU131	OTU20	-0.158712	0.02
OTU21	OTU49	0.15831	0.02
OTU277	OTU29	0.15819	0.02
OTU5	OTU434	-0.158083	0.05
OTU6	OTU1040	-0.158046	0.05
OTU20	OTU89	-0.157576	0.01
OTU49	OTU224	-0.157576	0.05
OTU1138	OTU9	-0.157406	0.01
OTU88	OTU58	-0.157268	0.03
OTU4	OTU23	0.157254	0.05
OTU66	OTU269	-0.157203	0.03
OTU10	OTU7	0.156648	0.1
OTU5	OTU13	-0.156492	0.06
OTU55	OTU23	-0.156064	0.05
OTU41	OTU33	-0.156017	0.02
OTU1040	OTU89	0.155931	0.04
OTU40	OTU20	0.155845	0.05
OTU1	OTU13	-0.155743	0.09
OTU88	OTU1040	-0.155571	0.02
OTU1040	OTU15	0.155316	0.05
OTU1138	OTU17	-0.155302	0.04
OTU8	OTU43	-0.154742	0.01
OTU58	OTU434	-0.154604	0.04
OTU1	OTU35	-0.154504	0.05
OTU7	OTU41	-0.154497	0.12
OTU68	OTU49	0.154084	0.01
OTU22	OTU269	-0.153641	0
OTU15	OTU1127	0.1536	0.05
OTU4	OTU434	0.15351	0.06
OTU103	OTU224	-0.152992	0.04
OTU133	OTU706	0.152888	0.05
OTU1040	OTU133	-0.152658	0
OTU12	OTU11	-0.152609	0.02
OTU1138	OTU333	-0.152561	0.09
OTU6	OTU24	-0.152394	0.06
OTU19	OTU23	-0.152248	0.03
OTU24	OTU1127	-0.152067	0.02
OTU2	OTU9	0.151937	0.15
OTU13	OTU133	-0.151498	0.04
OTU8	OTU1003	0.151389	0.11
OTU68	OTU30	0.151279	0.01
OTU2	OTU1138	-0.151217	0.12
OTU6	OTU49	-0.151156	0.07
OTU41	OTU434	-0.150921	0.03
OTU66	OTU1040	-0.150664	0.04
OTU5	OTU6	0.150622	0.05
OTU13	OTU17	-0.150619	0
OTU4	OTU247	-0.150601	0.02
OTU4	OTU12	0.150429	0.15
OTU10	OTU1138	-0.150347	0.03
OTU103	OTU66	0.15034	0.05
OTU1003	OTU675	-0.150202	0.09
OTU89	OTU43	-0.150161	0
OTU33	OTU20	0.150126	0.02
OTU5	OTU1	0.150046	0.12
OTU8	OTU1138	-0.149893	0.11
OTU21	OTU675	-0.149729	0.03
OTU434	OTU333	-0.149486	0.06
OTU4	OTU20	0.149136	0.08
OTU47	OTU23	0.14904	0.05
OTU5	OTU247	-0.1486	0.07
OTU29	OTU1040	-0.148502	0.01
OTU19	OTU247	0.148469	0.07
OTU8	OTU88	-0.148429	0.05
OTU10	OTU13	-0.148369	0.08
OTU3	OTU30	-0.148305	0.09
OTU1003	OTU11	0.148029	0.06
OTU31	OTU35	0.148006	0.1
OTU13	OTU21	0.14799	0.08
OTU131	OTU12	-0.147974	0.01
OTU13	OTU88	0.147895	0.04
OTU1040	OTU333	0.147557	0.05
OTU24	OTU216	0.147251	0.07
OTU47	OTU20	0.147232	0.04
OTU4	OTU10	0.14715	0.04
OTU50	OTU43	0.146745	0.01
OTU58	OTU50	-0.146552	0
OTU1138	OTU27	0.146335	0.05
OTU131	OTU27	-0.146276	0.01
OTU131	OTU24	-0.145936	0.01
OTU103	OTU80	-0.145832	0.01
OTU131	OTU55	0.145643	0
OTU47	OTU29	0.145616	0.01
OTU22	OTU21	0.1456	0.06
OTU10	OTU11	0.145466	0.06
OTU31	OTU20	0.145438	0.04
OTU103	OTU11	-0.144953	0.04
OTU4	OTU21	0.144907	0.11
OTU30	OTU212	-0.144877	0.03
OTU51	OTU27	-0.144777	0.07
OTU10	OTU27	-0.144349	0.05
OTU88	OTU434	0.14434	0.03
OTU68	OTU247	-0.144145	0.01
OTU10	OTU103	-0.143992	0.07
OTU68	OTU23	0.14392	0.03
OTU55	OTU133	0.143869	0.06
OTU76	OTU89	-0.143445	0
OTU36	OTU80	-0.143273	0.01
OTU12	OTU43	0.143239	0.04
OTU8	OTU27	-0.143213	0.06
OTU4	OTU333	-0.142703	0.08
OTU33	OTU35	0.142666	0
OTU1003	OTU88	-0.142526	0.05
OTU31	OTU76	0.142467	0.06
OTU21	OTU434	0.142444	0.04
OTU7	OTU247	-0.141052	0.12
OTU76	OTU88	0.141019	0.03
OTU10	OTU43	-0.140907	0.01
OTU24	OTU49	0.140822	0.04
OTU35	OTU269	-0.140819	0.05
OTU66	OTU333	-0.140494	0.04
OTU22	OTU40	0.140232	0.01
OTU29	OTU1127	-0.14007	0.01
OTU3	OTU434	-0.139687	0.1
OTU12	OTU103	0.139412	0.05
OTU88	OTU35	0.139412	0.06
OTU1	OTU133	0.139176	0.05
OTU66	OTU17	-0.138904	0
OTU706	OTU23	-0.138488	0.07
OTU1040	OTU23	-0.13838	0.05
OTU30	OTU11	-0.138335	0.01
OTU88	OTU21	0.13821	0.05
OTU76	OTU269	-0.138173	0.04
OTU1003	OTU17	0.138052	0.03
OTU50	OTU15	-0.137915	0.01
OTU10	OTU247	-0.137882	0.09
OTU6	OTU13	0.13771	0.23
OTU706	OTU247	-0.137588	0.07
OTU12	OTU88	0.137514	0.06
OTU76	OTU49	0.137505	0.03
OTU7	OTU89	0.137486	0.09
OTU10	OTU47	-0.137446	0.02
OTU13	OTU333	-0.137401	0.14
OTU7	OTU133	0.137328	0.1
OTU22	OTU333	-0.13719	0.02
OTU131	OTU35	-0.137118	0.01
OTU11	OTU216	-0.136827	0.04
OTU55	OTU706	0.136804	0.07
OTU8	OTU15	0.136698	0.06
OTU24	OTU9	-0.13656	0.06
OTU29	OTU269	-0.136455	0.02
OTU20	OTU50	0.136323	0.01
OTU51	OTU35	-0.136298	0.04
OTU68	OTU35	0.136169	0.04
OTU49	OTU675	-0.136165	0.05
OTU76	OTU40	0.135662	0.05
OTU51	OTU58	0.135616	0.06
OTU1	OTU80	0.135587	0.05
OTU10	OTU35	-0.135447	0.06
OTU1138	OTU43	0.134836	0.1
OTU30	OTU216	0.134578	0.06
OTU8	OTU277	-0.134188	0.01
OTU11	OTU23	-0.134187	0.04
OTU103	OTU23	0.134087	0.06
OTU2	OTU706	0.13396	0.14
OTU22	OTU43	0.133749	0.07
OTU51	OTU212	0.133683	0.06
OTU10	OTU19	0.133609	0.09
OTU41	OTU13	-0.133552	0.09
OTU55	OTU1040	-0.133398	0.03
OTU1138	OTU30	0.133384	0.07
OTU434	OTU9	-0.133329	0.09
OTU2	OTU49	-0.133303	0.12
OTU11	OTU9	0.133002	0.14
OTU4	OTU6	0.132979	0.18
OTU50	OTU216	0.132639	0.06
OTU33	OTU55	-0.132294	0.04
OTU49	OTU23	0.132288	0.11
OTU5	OTU50	-0.132264	0.07
OTU68	OTU212	-0.131818	0.04
OTU40	OTU89	-0.131817	0.02
OTU131	OTU23	-0.131767	0.02
OTU41	OTU40	-0.131541	0.12
OTU22	OTU1138	0.131384	0.03
OTU55	OTU216	-0.13112	0.02
OTU51	OTU15	0.130851	0.06
OTU2	OTU35	-0.130485	0.08
OTU1003	OTU434	-0.130484	0.1
OTU43	OTU80	-0.130134	0.01
OTU10	OTU66	-0.130092	0.03
OTU68	OTU17	-0.130068	0.02
OTU22	OTU89	-0.129958	0.01
OTU22	OTU1040	-0.129915	0.02
OTU68	OTU80	-0.12984	0.01
OTU12	OTU49	0.129212	0.09
OTU3	OTU89	0.129151	0.06
OTU33	OTU89	-0.128948	0
OTU277	OTU50	0.128942	0.02
OTU40	OTU23	0.128286	0.07
OTU41	OTU212	0.128258	0.08
OTU5	OTU706	0.128238	0.12
OTU31	OTU133	-0.128158	0.08
OTU269	OTU89	0.128149	0.05
OTU103	OTU17	-0.128061	0.03
OTU4	OTU89	-0.128052	0.06
OTU4	OTU40	0.127452	0.1
OTU50	OTU11	-0.127358	0.02
OTU19	OTU55	0.127342	0.06
OTU11	OTU1127	-0.127173	0.06
OTU103	OTU706	-0.126891	0.09
OTU49	OTU333	-0.125951	0.1
OTU19	OTU277	0.125773	0.01
OTU6	OTU247	-0.125745	0.13
OTU5	OTU7	0.125589	0.12
OTU13	OTU33	0.125524	0.07
OTU55	OTU30	-0.12531	0.04
OTU434	OTU706	-0.125185	0.15
OTU103	OTU675	-0.125159	0.08
OTU5	OTU212	0.125006	0.1
OTU30	OTU434	0.124509	0.09
OTU47	OTU1040	-0.124461	0.05
OTU21	OTU80	-0.124442	0.01
OTU51	OTU224	0.124228	0.11
OTU33	OTU68	0.123893	0.06
OTU1138	OTU706	-0.123675	0.15
OTU1003	OTU22	-0.123623	0.07
OTU133	OTU675	0.123613	0.08
OTU1	OTU33	-0.123284	0.06
OTU51	OTU55	0.122648	0.04
OTU131	OTU706	0.122607	0.09
OTU29	OTU333	-0.122352	0.01
OTU1003	OTU31	-0.121973	0.13
OTU22	OTU27	0.121707	0.06
OTU1138	OTU103	0.121465	0.08
OTU8	OTU31	-0.121417	0.1
OTU10	OTU216	-0.121082	0.13
OTU6	OTU23	-0.120982	0.12
OTU31	OTU30	0.120719	0.04
OTU7	OTU17	0.120719	0.13
OTU31	OTU269	-0.120659	0.16
OTU1138	OTU15	-0.120641	0.11
OTU12	OTU247	-0.120635	0.13
OTU33	OTU47	0.120601	0.06
OTU36	OTU88	0.120443	0.07
OTU22	OTU23	0.120416	0.09
OTU68	OTU9	-0.12012	0.05
OTU24	OTU21	0.120111	0.07
OTU66	OTU224	-0.12009	0.06
OTU12	OTU76	0.119894	0.08
OTU68	OTU434	0.11983	0.05
OTU1003	OTU41	0.119804	0.15
OTU12	OTU58	-0.119638	0.04
OTU76	OTU27	0.11929	0.06
OTU3	OTU31	-0.119171	0.13
OTU66	OTU21	0.119085	0.08
OTU216	OTU224	-0.11869	0.1
OTU31	OTU19	-0.11815	0.06
OTU47	OTU40	0.11814	0.14
OTU4	OTU7	-0.118093	0.15
OTU4	OTU1127	-0.118081	0.13
OTU29	OTU212	-0.117889	0.07
OTU22	OTU76	0.117871	0.02
OTU7	OTU12	0.1178	0.15
OTU6	OTU55	0.117734	0.12
OTU51	OTU89	0.117655	0.07
OTU51	OTU43	-0.117091	0.08
OTU47	OTU17	-0.117074	0.01
OTU8	OTU13	-0.116746	0.13
OTU13	OTU50	0.116531	0.03
OTU10	OTU58	0.116457	0.08
OTU7	OTU43	-0.116414	0.04
OTU4	OTU36	0.116339	0.15
OTU103	OTU1127	-0.116182	0.09
OTU31	OTU58	-0.116119	0.1
OTU36	OTU21	0.116041	0.1
OTU6	OTU35	0.116028	0.14
OTU12	OTU30	0.115787	0.14
OTU1138	OTU49	0.115708	0.08
OTU5	OTU80	0.115631	0.03
OTU47	OTU24	0.115135	0.13
OTU21	OTU43	0.115016	0.08
OTU6	OTU88	-0.114776	0.17
OTU22	OTU247	-0.11459	0.05
OTU22	OTU68	0.114551	0.04
OTU8	OTU47	-0.114539	0.09
OTU22	OTU103	0.114484	0.05
OTU434	OTU247	-0.114458	0.12
OTU23	OTU675	-0.114238	0.09
OTU35	OTU89	-0.114209	0.02
OTU47	OTU212	-0.114174	0.07
OTU224	OTU9	0.114134	0.16
OTU13	OTU30	0.114095	0.06
OTU24	OTU247	0.114048	0.12
OTU22	OTU675	-0.113657	0.06
OTU2	OTU11	0.113585	0.1
OTU10	OTU14	-0.1134	0.07
OTU66	OTU23	0.113261	0.1
OTU23	OTU1127	-0.11306	0.07
OTU22	OTU216	0.112904	0.06
OTU19	OTU675	0.112734	0.16
OTU8	OTU3	0.112474	0.22
OTU216	OTU247	0.112324	0.17
OTU55	OTU50	-0.11207	0.02
OTU40	OTU1040	-0.111894	0.09
OTU13	OTU14	-0.111104	0.03
OTU22	OTU24	0.110776	0.06
OTU3	OTU33	0.110763	0.08
OTU47	OTU269	-0.110687	0.1
OTU1	OTU23	-0.11065	0.15
OTU41	OTU35	-0.110283	0.09
OTU1	OTU89	0.110073	0.07
OTU13	OTU89	-0.110067	0.06
OTU22	OTU80	-0.110036	0.01
OTU35	OTU50	0.109982	0.08
OTU13	OTU58	-0.109863	0.1
OTU212	OTU14	0.1098	0.14
OTU88	OTU333	-0.109798	0.13
OTU24	OTU76	0.109736	0.12
OTU7	OTU36	-0.109507	0.1
OTU89	OTU224	0.109503	0.1
OTU49	OTU14	-0.109196	0.04
OTU66	OTU1127	-0.109192	0.08
OTU4	OTU224	-0.10847	0.23
OTU30	OTU133	0.108446	0.05
OTU20	OTU269	-0.108347	0.24
OTU29	OTU50	0.108326	0.04
OTU47	OTU27	0.108281	0.06
OTU19	OTU27	-0.108171	0.03
OTU41	OTU1127	-0.107821	0.09
OTU1003	OTU89	0.107792	0.04
OTU8	OTU33	-0.10748	0.14
OTU277	OTU58	-0.107471	0.06
OTU68	OTU50	0.107466	0.06
OTU24	OTU55	-0.10745	0.16
OTU131	OTU434	-0.107423	0.02
OTU89	OTU675	0.107402	0.09
OTU50	OTU269	-0.10691	0.09
OTU277	OTU43	0.106192	0.04
OTU131	OTU40	-0.105993	0.07
OTU21	OTU216	0.105954	0.14
OTU14	OTU80	0.10595	0.04
OTU10	OTU49	-0.105864	0.07
OTU12	OTU9	-0.105804	0.15
OTU103	OTU43	0.105765	0.08
OTU51	OTU14	-0.10576	0.09
OTU706	OTU43	-0.105755	0.1
OTU35	OTU27	0.105702	0.12
OTU1	OTU22	-0.105602	0.1
OTU27	OTU1127	-0.10554	0.06
OTU22	OTU224	-0.105418	0.11
OTU12	OTU55	-0.104985	0.18
OTU2	OTU12	-0.104923	0.14
OTU333	OTU43	-0.104902	0.08
OTU11	OTU15	-0.104857	0.07
OTU21	OTU333	-0.104845	0.12
OTU49	OTU269	-0.104801	0.1
OTU40	OTU675	-0.10478	0.14
OTU41	OTU68	-0.104655	0.08
OTU1138	OTU20	0.104614	0.16
OTU4	OTU14	-0.104606	0.12
OTU88	OTU675	-0.104255	0.06
OTU13	OTU43	0.104235	0.13
OTU24	OTU30	0.10422	0.13
OTU1138	OTU224	-0.104135	0.17
OTU22	OTU13	0.103974	0.09
OTU50	OTU333	-0.103892	0.09
OTU12	OTU133	-0.103708	0.18
OTU1	OTU269	-0.10366	0.19
OTU5	OTU66	-0.103623	0.14
OTU58	OTU15	0.103577	0.05
OTU12	OTU21	0.103402	0.14
OTU51	OTU49	0.103253	0.09
OTU8	OTU14	-0.1032	0.11
OTU216	OTU43	0.103122	0.08
OTU49	OTU43	0.102993	0.08
OTU68	OTU277	0.102915	0.05
OTU3	OTU133	-0.102469	0.1
OTU40	OTU68	0.102432	0.11
OTU434	OTU212	-0.102153	0.2
OTU51	OTU103	-0.102113	0.11
OTU76	OTU247	-0.101708	0.07
OTU40	OTU706	-0.101665	0.14
OTU21	OTU23	0.101644	0.11
OTU41	OTU277	-0.101522	0.04
OTU103	OTU88	0.101446	0.11
OTU216	OTU23	0.101331	0.12
OTU66	OTU11	0.101323	0.17
OTU35	OTU29	0.101299	0.01
OTU27	OTU17	-0.101268	0.09
OTU58	OTU133	0.101095	0.12
OTU29	OTU23	0.101039	0.11
OTU131	OTU11	0.10102	0.07
OTU133	OTU333	-0.100975	0.09
OTU50	OTU89	-0.100884	0.01
OTU2	OTU43	-0.100804	0.11
OTU21	OTU30	0.100796	0.16
OTU6	OTU7	-0.100685	0.18
OTU13	OTU29	0.100639	0.06
OTU66	OTU27	0.100633	0.13
OTU40	OTU43	0.100549	0.08
OTU41	OTU89	0.100254	0.06
OTU76	OTU1127	-0.10025	0.09
OTU50	OTU80	-0.100223	0.02
OTU22	OTU19	-0.100073	0.04
OTU40	OTU58	-0.100054	0.13
OTU3	OTU50	-0.100019	0.12
OTU27	OTU9	-0.0998515	0.11
OTU17	OTU11	0.0997659	0.1
OTU434	OTU14	-0.0997637	0.05
OTU3	OTU29	-0.0997293	0.11
OTU22	OTU1127	-0.0997171	0.1
OTU3	OTU47	-0.0991659	0.15
OTU41	OTU76	-0.0991479	0.12
OTU31	OTU131	-0.0990489	0.05
OTU68	OTU216	0.0988936	0.11
OTU88	OTU30	0.0988476	0.08
OTU6	OTU58	0.0988054	0.19
OTU33	OTU24	0.0986865	0.12
OTU1138	OTU11	-0.0983504	0.17
OTU5	OTU29	-0.0979892	0.1
OTU2	OTU27	-0.0979224	0.17
OTU12	OTU29	0.097776	0.07
OTU5	OTU675	0.0976962	0.23
OTU24	OTU43	0.0976455	0.06
OTU434	OTU15	-0.0976075	0.11
OTU6	OTU80	0.0972101	0.14
OTU40	OTU9	-0.0970904	0.12
OTU51	OTU40	-0.0968774	0.16
OTU8	OTU55	-0.0968251	0.06
OTU33	OTU30	0.0967259	0.1
OTU8	OTU40	-0.0966491	0.17
OTU133	OTU89	-0.0965571	0.07
OTU131	OTU76	-0.0965031	0.07
OTU269	OTU9	-0.0964834	0.11
OTU2	OTU333	-0.0963118	0.19
OTU13	OTU68	0.0962973	0.11
OTU133	OTU212	-0.0962853	0.18
OTU1	OTU131	0.0960212	0.09
OTU5	OTU333	0.0957385	0.23
OTU4	OTU88	0.0956895	0.13
OTU36	OTU55	0.095657	0.08
OTU131	OTU47	-0.0955488	0.05
OTU4	OTU103	0.095541	0.13
OTU8	OTU30	-0.0953214	0.13
OTU29	OTU58	-0.0950828	0.08
OTU41	OTU50	-0.0950205	0.08
OTU55	OTU247	-0.0949922	0.17
OTU76	OTU55	-0.0949424	0.06
OTU10	OTU41	0.094661	0.11
OTU47	OTU247	-0.0945858	0.12
OTU76	OTU434	0.0945291	0.12
OTU2	OTU30	-0.0944444	0.17
OTU20	OTU216	0.0943344	0.17
OTU2	OTU269	-0.0939986	0.19
OTU1	OTU216	0.0939614	0.24
OTU36	OTU49	0.0938338	0.13
OTU58	OTU212	0.0936661	0.19
OTU35	OTU247	-0.0936659	0.15
OTU2	OTU277	-0.093532	0.11
OTU66	OTU89	-0.0934483	0.02
OTU8	OTU7	0.0934194	0.11
OTU33	OTU15	-0.0933581	0.06
OTU1003	OTU12	-0.0930857	0.19
OTU88	OTU43	0.0928724	0.08
OTU41	OTU131	0.0928623	0.07
OTU22	OTU49	0.0922024	0.05
OTU40	OTU216	0.0921653	0.17
OTU5	OTU89	-0.0921489	0.11
OTU24	OTU224	-0.0919789	0.12
OTU41	OTU24	-0.0919156	0.18
OTU33	OTU9	-0.0917938	0.18
OTU7	OTU49	-0.0917219	0.15
OTU49	OTU247	-0.0913924	0.14
OTU3	OTU88	-0.0912892	0.12
OTU13	OTU212	0.0911823	0.26
OTU434	OTU11	-0.0910896	0.13
OTU66	OTU80	-0.0909923	0.03
OTU43	OTU675	-0.0908781	0.09
OTU20	OTU9	-0.0908206	0.16
OTU76	OTU29	0.0907242	0.09
OTU22	OTU12	0.0905913	0.15
OTU1003	OTU1138	-0.0904025	0.19
OTU66	OTU216	-0.0903166	0.09
OTU24	OTU89	-0.0899883	0.06
OTU40	OTU35	0.0894747	0.12
OTU706	OTU89	0.0894415	0.09
OTU2	OTU1040	-0.0894302	0.2
OTU706	OTU333	-0.0893529	0.16
OTU33	OTU14	-0.0893521	0.03
OTU55	OTU9	0.0892892	0.14
OTU11	OTU224	0.0892828	0.21
OTU2	OTU216	-0.0892358	0.18
OTU277	OTU11	-0.0891022	0.08
OTU19	OTU49	-0.0889892	0.1
OTU68	OTU29	0.0889129	0.04
OTU33	OTU58	-0.0888379	0.17
OTU224	OTU1127	0.0887334	0.19
OTU24	OTU133	-0.088709	0.15
OTU36	OTU12	0.0886039	0.17
OTU27	OTU89	-0.088536	0.12
OTU13	OTU224	-0.0881178	0.21
OTU17	OTU224	0.0879106	0.2
OTU50	OTU224	-0.0879049	0.11
OTU88	OTU277	0.0877092	0.04
OTU706	OTU269	-0.0875599	0.21
OTU88	OTU17	-0.0873363	0.06
OTU1003	OTU133	-0.0871685	0.19
OTU30	OTU89	-0.08716	0.02
OTU2	OTU41	-0.0869928	0.29
OTU36	OTU277	0.0869065	0.09
OTU19	OTU12	-0.0868422	0.18
OTU66	OTU247	-0.0866485	0.13
OTU29	OTU706	0.0865182	0.11
OTU51	OTU88	-0.086512	0.12
OTU50	OTU133	0.0864632	0.08
OTU1003	OTU30	-0.0863322	0.1
OTU706	OTU224	-0.0862214	0.14
OTU131	OTU88	0.0860798	0.09
OTU434	OTU675	-0.0860174	0.21
OTU8	OTU19	-0.0859568	0.11
OTU68	OTU20	0.0859072	0.13
OTU47	OTU14	-0.0857775	0.08
OTU51	OTU269	-0.085644	0.22
OTU19	OTU15	-0.0855346	0.09
OTU12	OTU14	-0.0854578	0.07
OTU103	OTU55	0.0853986	0.21
OTU20	OTU30	0.0853204	0.17
OTU88	OTU269	-0.0853092	0.17
OTU1138	OTU675	-0.0852795	0.23
OTU13	OTU247	-0.0852197	0.17
OTU247	OTU9	-0.0851379	0.2
OTU5	OTU3	0.0851178	0.27
OTU103	OTU333	-0.0849738	0.21
OTU58	OTU216	-0.0849535	0.21
OTU2	OTU76	-0.0848887	0.16
OTU1003	OTU68	-0.0846113	0.18
OTU68	OTU1040	-0.0845766	0.12
OTU4	OTU27	0.0844455	0.2
OTU29	OTU15	-0.0843032	0.04
OTU33	OTU17	0.084214	0.16
OTU21	OTU1040	-0.084178	0.16
OTU76	OTU23	0.0840092	0.18
OTU55	OTU1127	-0.0839037	0.13
OTU27	OTU224	-0.083769	0.2
OTU49	OTU11	-0.0837349	0.21
OTU1	OTU10	0.0836357	0.23
OTU47	OTU277	0.0833687	0.1
OTU35	OTU30	0.0833224	0.14
OTU4	OTU1	-0.0832436	0.31
OTU19	OTU88	-0.0831469	0.06
OTU19	OTU68	-0.0829656	0.08
OTU40	OTU269	-0.0829059	0.2
OTU66	OTU43	0.082888	0.09
OTU17	OTU43	-0.0828475	0.04
OTU1	OTU17	0.0827087	0.17
OTU1138	OTU50	0.0826367	0.18
OTU20	OTU29	0.0826151	0.17
OTU434	OTU43	0.0825528	0.12
OTU27	OTU1040	-0.0824939	0.09
OTU8	OTU50	-0.0823876	0.08
OTU103	OTU89	-0.0823477	0.14
OTU33	OTU29	0.0821593	0.15
OTU4	OTU8	0.0821267	0.21
OTU10	OTU17	0.0821183	0.09
OTU22	OTU50	0.0820448	0.11
OTU216	OTU333	-0.0819811	0.23
OTU7	OTU216	-0.0816868	0.27
OTU11	OTU14	-0.0813534	0.08
OTU76	OTU66	0.0808106	0.11
OTU10	OTU29	-0.0808012	0.19
OTU68	OTU55	-0.080744	0.08
OTU49	OTU15	0.0807266	0.22
OTU4	OTU15	0.080529	0.15
OTU15	OTU43	-0.0803732	0.11
OTU277	OTU434	-0.0803221	0.14
OTU103	OTU216	0.0802233	0.18
OTU41	OTU9	0.0801587	0.18
OTU68	OTU269	-0.0800957	0.32
OTU1	OTU247	-0.0800693	0.23
OTU40	OTU277	-0.0800329	0.12
OTU6	OTU10	0.0800261	0.25
OTU24	OTU29	0.0799269	0.13
OTU47	OTU1138	0.0799226	0.14
OTU76	OTU17	-0.079863	0.06
OTU7	OTU76	0.0797493	0.26
OTU3	OTU10	0.0797489	0.22
OTU2	OTU133	0.0796746	0.2
OTU36	OTU29	0.0796356	0.1
OTU277	OTU55	-0.0796119	0.08
OTU1003	OTU66	-0.0793164	0.22
OTU76	OTU103	0.0792634	0.14
OTU31	OTU89	-0.0792369	0.14
OTU12	OTU68	0.0791636	0.2
OTU1	OTU49	-0.0787713	0.17
OTU20	OTU1040	-0.0786831	0.18
OTU2	OTU89	-0.078668	0.14
OTU20	OTU14	-0.0786048	0.2
OTU4	OTU3	-0.0786005	0.36
OTU216	OTU675	-0.0785939	0.16
OTU66	OTU35	0.078206	0.17
OTU1	OTU19	0.0778845	0.15
OTU36	OTU434	0.0777412	0.18
OTU19	OTU29	-0.0777062	0.07
OTU277	OTU216	0.0777005	0.11
OTU19	OTU333	-0.0774076	0.18
OTU80	OTU1127	0.0772692	0.15
OTU103	OTU68	0.07682	0.1
OTU3	OTU36	-0.0766679	0.21
OTU40	OTU333	-0.0766172	0.25
OTU40	OTU212	-0.0765093	0.19
OTU2	OTU23	-0.0763705	0.22
OTU76	OTU216	-0.0760602	0.17
OTU51	OTU21	0.0760363	0.17
OTU47	OTU43	0.0759737	0.14
OTU35	OTU277	0.0758471	0.04
OTU36	OTU27	-0.0758025	0.16
OTU35	OTU333	-0.0757544	0.16
OTU55	OTU21	-0.0757422	0.17
OTU58	OTU224	0.0757338	0.26
OTU7	OTU15	0.075468	0.22
OTU36	OTU35	0.0753041	0.12
OTU55	OTU269	-0.0752329	0.27
OTU2	OTU224	0.0749914	0.24
OTU27	OTU21	0.0749303	0.16
OTU33	OTU11	-0.0747363	0.14
OTU131	OTU269	-0.0747332	0.15
OTU24	OTU66	0.0744986	0.15
OTU35	OTU212	-0.0743891	0.25
OTU8	OTU22	-0.0741978	0.2
OTU31	OTU36	0.0740849	0.18
OTU47	OTU30	0.0740518	0.06
OTU51	OTU22	-0.0739621	0.17
OTU19	OTU58	0.0739321	0.24
OTU20	OTU333	-0.0738644	0.2
OTU333	OTU675	-0.0734647	0.23
OTU10	OTU50	-0.0731156	0.2
OTU1040	OTU9	-0.0730466	0.28
OTU35	OTU11	-0.0730165	0.18
OTU6	OTU15	0.0728484	0.25
OTU31	OTU29	0.0728191	0.13
OTU51	OTU33	-0.0727747	0.16
OTU68	OTU43	0.0726216	0.13
OTU36	OTU58	0.0725228	0.18
OTU22	OTU131	-0.0724482	0.1
OTU131	OTU675	0.0724277	0.19
OTU15	OTU269	-0.0723791	0.14
OTU4	OTU76	0.0723092	0.21
OTU66	OTU58	-0.0721528	0.11
OTU27	OTU133	-0.0720567	0.18
OTU7	OTU20	0.0719936	0.2
OTU9	OTU80	0.0719621	0.14
OTU1	OTU58	0.0719531	0.21
OTU66	OTU675	-0.0716699	0.13
OTU49	OTU30	0.0716499	0.17
OTU7	OTU88	-0.0716369	0.21
OTU36	OTU24	0.0716266	0.2
OTU89	OTU333	0.0715779	0.12
OTU31	OTU675	-0.0713633	0.25
OTU1040	OTU30	-0.0713567	0.12
OTU20	OTU675	0.071296	0.23
OTU20	OTU224	-0.0711859	0.2
OTU1	OTU51	-0.0711833	0.32
OTU5	OTU14	-0.0711264	0.21
OTU10	OTU76	-0.0711133	0.15
OTU269	OTU14	0.0710395	0.15
OTU10	OTU30	-0.070785	0.17
OTU6	OTU675	-0.0706545	0.22
OTU49	OTU706	-0.0706008	0.25
OTU131	OTU277	0.0705927	0.08
OTU55	OTU27	-0.0704815	0.23
OTU68	OTU58	-0.0703123	0.18
OTU55	OTU49	0.0697511	0.15
OTU21	OTU269	-0.0693446	0.19
OTU33	OTU269	-0.0693237	0.19
OTU3	OTU66	0.0690789	0.22
OTU51	OTU47	-0.0689508	0.17
OTU88	OTU80	-0.0689269	0.14
OTU133	OTU14	-0.0688746	0.12
OTU68	OTU27	0.0688434	0.16
OTU50	OTU14	-0.0688005	0.05
OTU2	OTU14	-0.0687207	0.23
OTU51	OTU434	-0.0686886	0.26
OTU47	OTU1127	-0.0685758	0.17
OTU68	OTU224	-0.0684868	0.14
OTU3	OTU1138	-0.0681726	0.25
OTU131	OTU80	0.0681372	0.12
OTU88	OTU212	-0.0681087	0.26
OTU2	OTU21	-0.0679311	0.29
OTU47	OTU21	0.0677528	0.21
OTU12	OTU212	-0.0676175	0.28
OTU1003	OTU15	-0.0675747	0.21
OTU55	OTU212	0.0674726	0.24
OTU47	OTU88	0.0672074	0.2
OTU7	OTU14	-0.0671909	0.28
OTU22	OTU706	-0.0670964	0.26
OTU76	OTU20	0.0670223	0.25
OTU22	OTU11	-0.0669744	0.15
OTU4	OTU269	-0.0669298	0.2
OTU68	OTU675	-0.0667441	0.22
OTU24	OTU333	-0.0667174	0.3
OTU10	OTU68	-0.0666336	0.15
OTU7	OTU55	0.0665885	0.25
OTU4	OTU66	0.0665336	0.17
OTU21	OTU9	-0.0664975	0.24
OTU17	OTU30	-0.0660657	0.15
OTU19	OTU40	-0.066058	0.26
OTU30	OTU1127	-0.0660089	0.25
OTU6	OTU224	0.0659172	0.28
OTU27	OTU14	-0.0658059	0.22
OTU22	OTU212	-0.065696	0.22
OTU47	OTU216	-0.065681	0.2
OTU7	OTU1040	0.0656262	0.23
OTU1138	OTU14	0.0655195	0.25
OTU2	OTU675	0.0654966	0.26
OTU33	OTU50	0.0654575	0.19
OTU1003	OTU13	0.0654337	0.22
OTU19	OTU103	-0.0648143	0.21
OTU6	OTU1127	-0.0648103	0.21
OTU76	OTU11	-0.0645814	0.15
OTU1040	OTU43	-0.0644921	0.23
OTU31	OTU66	0.0644761	0.21
OTU55	OTU43	-0.0644577	0.22
OTU17	OTU269	0.0644161	0.2
OTU36	OTU30	0.0643226	0.17
OTU4	OTU131	-0.0641847	0.24
OTU55	OTU675	0.0640972	0.25
OTU133	OTU224	-0.0639177	0.26
OTU212	OTU9	0.0638619	0.34
OTU6	OTU1	-0.0638021	0.32
OTU6	OTU50	-0.0637899	0.13
OTU10	OTU33	-0.0637665	0.24
OTU55	OTU11	0.0636969	0.25
OTU8	OTU36	0.0636273	0.15
OTU1	OTU41	-0.0634934	0.28
OTU31	OTU14	-0.063486	0.24
OTU1003	OTU27	-0.0634766	0.25
OTU58	OTU675	0.0632817	0.32
OTU35	OTU80	-0.0630014	0.12
OTU131	OTU9	0.0628807	0.19
OTU29	OTU43	0.0628131	0.12
OTU22	OTU14	-0.062746	0.14
OTU3	OTU11	0.0627236	0.35
OTU35	OTU55	-0.0626326	0.21
OTU19	OTU212	0.0623235	0.23
OTU31	OTU212	-0.062283	0.29
OTU6	OTU131	0.0621999	0.22
OTU224	OTU675	-0.0619687	0.22
OTU6	OTU41	0.0618411	0.27
OTU41	OTU706	-0.0618325	0.37
OTU33	OTU80	0.0618038	0.07
OTU50	OTU49	0.0617607	0.18
OTU17	OTU247	0.0617251	0.22
OTU1	OTU55	0.0617106	0.3
OTU103	OTU9	-0.0615275	0.26
OTU133	OTU9	-0.0613491	0.18
OTU35	OTU706	-0.0612814	0.31
OTU36	OTU706	-0.0612185	0.24
OTU5	OTU9	0.0612131	0.25
OTU58	OTU333	0.0611957	0.24
OTU8	OTU103	-0.061184	0.34
OTU6	OTU1138	0.0611762	0.28
OTU31	OTU50	0.0611321	0.2
OTU19	OTU43	0.0610493	0.13
OTU22	OTU29	0.0609574	0.12
OTU41	OTU216	-0.0609565	0.2
OTU88	OTU15	0.0608468	0.14
OTU11	OTU333	0.06082	0.25
OTU29	OTU216	0.060779	0.14
OTU7	OTU131	0.0607727	0.18
OTU50	OTU212	-0.0604903	0.19
OTU131	OTU50	-0.0604254	0.12
OTU3	OTU17	0.0602899	0.23
OTU41	OTU17	0.0602118	0.22
OTU10	OTU706	0.0600186	0.26
OTU88	OTU224	-0.0599947	0.22
OTU5	OTU1040	0.059979	0.3
OTU41	OTU675	-0.0599592	0.31
OTU6	OTU68	-0.0599446	0.23
OTU6	OTU3	0.0598927	0.28
OTU5	OTU41	-0.0597835	0.29
OTU103	OTU15	0.0594557	0.19
OTU4	OTU1003	-0.0592667	0.31
OTU2	OTU36	-0.0589314	0.26
OTU31	OTU15	-0.0588563	0.25
OTU76	OTU1138	0.0588025	0.26
OTU36	OTU224	-0.058675	0.23
OTU17	OTU212	0.0586277	0.2
OTU33	OTU49	0.0585682	0.26
OTU40	OTU133	-0.0585664	0.27
OTU3	OTU9	0.0584791	0.3
OTU58	OTU89	0.058353	0.16
OTU88	OTU29	0.0583509	0.17
OTU2	OTU13	0.0581333	0.24
OTU68	OTU333	-0.0581108	0.19
OTU224	OTU43	-0.0578226	0.24
OTU133	OTU43	-0.0576988	0.25
OTU89	OTU212	0.0576457	0.3
OTU7	OTU40	-0.0575685	0.27
OTU333	OTU80	0.0575667	0.25
OTU6	OTU212	-0.0574746	0.37
OTU133	OTU247	-0.0574399	0.25
OTU6	OTU22	-0.0574323	0.31
OTU1	OTU66	-0.0574172	0.37
OTU17	OTU1127	0.0572946	0.21
OTU51	OTU675	0.0570885	0.2
OTU706	OTU9	0.0570531	0.3
OTU8	OTU66	-0.0570285	0.25
OTU41	OTU333	-0.056779	0.28
OTU3	OTU76	0.0567384	0.28
OTU88	OTU11	-0.0564909	0.38
OTU10	OTU22	-0.0563057	0.22
OTU5	OTU133	0.0562828	0.24
OTU247	OTU43	0.0562706	0.22
OTU51	OTU277	-0.056214	0.24
OTU51	OTU1127	-0.056184	0.36
OTU2	OTU20	-0.0561467	0.33
OTU21	OTU247	0.0559851	0.26
OTU247	OTU675	-0.0559787	0.27
OTU133	OTU80	-0.0557426	0.21
OTU4	OTU55	0.0556981	0.28
OTU33	OTU76	0.0556843	0.19
OTU1138	OTU89	-0.0556099	0.2
OTU19	OTU224	-0.0556072	0.31
OTU33	OTU27	0.0555326	0.22
OTU20	OTU133	-0.0554873	0.26
OTU36	OTU47	0.0554839	0.19
OTU36	OTU103	0.0554013	0.29
OTU131	OTU212	-0.0553516	0.26
OTU41	OTU133	-0.0551829	0.36
OTU23	OTU212	0.0551382	0.31
OTU36	OTU68	-0.0550365	0.21
OTU131	OTU15	0.0548303	0.15
OTU216	OTU269	0.0548033	0.25
OTU4	OTU24	0.054723	0.36
OTU11	OTU247	0.0546862	0.3
OTU41	OTU88	0.0546736	0.25
OTU6	OTU89	-0.0545954	0.26
OTU5	OTU269	0.0545259	0.28
OTU35	OTU224	-0.0545013	0.32
OTU66	OTU706	-0.0544743	0.28
OTU68	OTU89	0.0543378	0.19
OTU15	OTU9	-0.0543173	0.26
OTU33	OTU1040	-0.0543142	0.28
OTU40	OTU29	-0.0541942	0.24
OTU33	OTU19	0.05414	0.2
OTU131	OTU49	0.0540927	0.25
OTU133	OTU15	0.0539932	0.2
OTU19	OTU14	-0.0539581	0.16
OTU33	OTU434	0.0539452	0.24
OTU49	OTU216	0.0538973	0.23
OTU1138	OTU55	-0.0535806	0.31
OTU1003	OTU58	0.0535248	0.33
OTU247	OTU14	0.0534144	0.15
OTU51	OTU29	-0.0532032	0.22
OTU15	OTU224	0.053027	0.29
OTU23	OTU224	-0.0529865	0.35
OTU31	OTU216	0.0528807	0.29
OTU10	OTU36	-0.0527508	0.32
OTU10	OTU212	0.0527356	0.35
OTU5	OTU51	0.0527092	0.22
OTU27	OTU675	-0.0526897	0.38
OTU1138	OTU216	-0.052591	0.26
OTU27	OTU30	0.0524842	0.08
OTU8	OTU212	0.0524842	0.34
OTU50	OTU9	-0.0523728	0.29
OTU4	OTU277	-0.0522317	0.23
OTU6	OTU17	0.0521369	0.35
OTU23	OTU89	-0.0521353	0.17
OTU88	OTU66	0.0520856	0.24
OTU8	OTU269	-0.0520359	0.29
OTU33	OTU66	0.0520118	0.23
OTU19	OTU706	0.0519811	0.26
OTU58	OTU11	0.0518864	0.23
OTU103	OTU1040	-0.0518832	0.28
OTU2	OTU80	-0.0517337	0.24
OTU10	OTU89	0.0517116	0.24
OTU51	OTU131	0.0516278	0.19
OTU4	OTU706	-0.0515872	0.43
OTU36	OTU15	-0.0515664	0.24
OTU29	OTU21	-0.0509943	0.15
OTU3	OTU24	-0.050907	0.29
OTU29	OTU133	0.0508873	0.21
OTU1138	OTU68	0.0508284	0.24
OTU8	OTU80	0.0508105	0.23
OTU33	OTU1138	-0.0507686	0.24
OTU88	OTU706	-0.0507159	0.22
OTU33	OTU224	0.0507118	0.26
OTU40	OTU1127	-0.0505266	0.3
OTU2	OTU19	-0.0504323	0.22
OTU1040	OTU17	0.0504044	0.23
OTU20	OTU1127	-0.0502913	0.26
OTU33	OTU40	-0.0502822	0.31
OTU3	OTU27	0.050264	0.41
OTU277	OTU247	-0.0502538	0.14
OTU27	OTU50	0.050238	0.17
OTU47	OTU50	0.0501922	0.16
OTU15	OTU333	0.0501821	0.28
OTU47	OTU103	0.0499138	0.35
OTU103	OTU277	-0.0498523	0.18
OTU6	OTU434	0.0498423	0.26
OTU49	OTU9	-0.0496122	0.32
OTU66	OTU20	0.0495688	0.24
OTU68	OTU21	0.049356	0.23
OTU1	OTU12	-0.0493312	0.34
OTU706	OTU14	0.0493049	0.3
OTU8	OTU247	-0.0492093	0.32
OTU13	OTU103	0.0491645	0.29
OTU12	OTU675	0.0491423	0.28
OTU5	OTU277	-0.0490136	0.21
OTU6	OTU66	0.0490097	0.39
OTU33	OTU36	-0.0487437	0.31
OTU22	OTU41	-0.0486623	0.3
OTU55	OTU80	0.0486438	0.22
OTU277	OTU17	0.0485279	0.17
OTU76	OTU35	0.0484708	0.23
OTU277	OTU333	-0.0483525	0.26
OTU66	OTU14	-0.0481814	0.19
OTU29	OTU11	-0.0480802	0.21
OTU1	OTU14	-0.0480459	0.32
OTU1003	OTU55	-0.047958	0.33
OTU76	OTU14	-0.0475735	0.19
OTU22	OTU33	0.0475627	0.18
OTU24	OTU277	0.0472919	0.22
OTU76	OTU80	-0.0472758	0.17
OTU51	OTU31	-0.0472335	0.32
OTU20	OTU706	0.0470728	0.22
OTU1003	OTU10	0.047004	0.4
OTU22	OTU35	0.0468444	0.2
OTU41	OTU103	0.0466702	0.27
OTU103	OTU58	0.0464499	0.28
OTU35	OTU58	-0.0464274	0.28
OTU1003	OTU40	-0.0462912	0.26
OTU4	OTU58	0.0462288	0.3
OTU22	OTU15	-0.0462256	0.36
OTU58	OTU43	-0.0462192	0.35
OTU30	OTU9	-0.0462084	0.35
OTU33	OTU43	-0.0461671	0.28
OTU88	OTU133	-0.0460783	0.27
OTU8	OTU21	-0.0460504	0.39
OTU2	OTU88	-0.0459828	0.36
OTU31	OTU706	-0.0459207	0.25
OTU131	OTU247	-0.0458758	0.34
OTU212	OTU1127	-0.0457362	0.35
OTU10	OTU675	0.0449101	0.21
OTU1003	OTU33	-0.0448291	0.32
OTU41	OTU43	0.0446554	0.16
OTU7	OTU22	0.0446156	0.32
OTU1040	OTU11	-0.0445688	0.36
OTU131	OTU133	0.0445594	0.25
OTU15	OTU675	0.0445437	0.27
OTU51	OTU216	-0.0444968	0.39
OTU4	OTU216	0.0444066	0.26
OTU10	OTU269	0.0443169	0.28
OTU3	OTU19	-0.0442127	0.34
OTU19	OTU35	0.0441874	0.28
OTU8	OTU333	-0.0441735	0.29
OTU1003	OTU277	-0.04406	0.34
OTU66	OTU49	0.043932	0.34
OTU76	OTU675	0.0438665	0.22
OTU103	OTU212	-0.0437805	0.35
OTU89	OTU14	0.0437561	0.2
OTU41	OTU19	0.0436743	0.31
OTU277	OTU27	-0.0434184	0.2
OTU23	OTU333	-0.0433719	0.29
OTU41	OTU49	0.0433111	0.28
OTU27	OTU706	-0.0432773	0.37
OTU47	OTU80	-0.0431765	0.25
OTU50	OTU675	-0.043131	0.33
OTU1040	OTU216	0.043052	0.33
OTU47	OTU11	0.0428526	0.33
OTU19	OTU66	0.0424934	0.34
OTU12	OTU277	-0.0423668	0.27
OTU3	OTU277	-0.0423432	0.27
OTU58	OTU21	-0.0422293	0.33
OTU8	OTU49	-0.04215	0.38
OTU333	OTU1127	0.0420949	0.36
OTU29	OTU224	-0.0419143	0.32
OTU21	OTU89	-0.04186	0.26
OTU6	OTU706	-0.0418028	0.3
OTU3	OTU58	0.0417809	0.34
OTU247	OTU1127	-0.0416028	0.36
OTU76	OTU706	0.0415774	0.28
OTU5	OTU4	0.0414115	0.34
OTU131	OTU29	-0.0413443	0.28
OTU6	OTU277	-0.0412317	0.29
OTU4	OTU30	-0.0412218	0.33
OTU133	OTU23	-0.0411362	0.28
OTU29	OTU247	-0.0410524	0.29
OTU2	OTU31	-0.0410013	0.36
OTU76	OTU58	-0.0409349	0.28
OTU33	OTU1127	-0.0408644	0.21
OTU27	OTU29	-0.0408293	0.31
OTU10	OTU55	0.0406399	0.31
OTU131	OTU17	0.0405098	0.25
OTU29	OTU9	0.040498	0.25
OTU30	OTU23	0.0404655	0.27
OTU58	OTU1127	0.0403932	0.38
OTU7	OTU434	-0.0403918	0.36
OTU41	OTU47	0.0401723	0.33
OTU277	OTU14	-0.0398003	0.26
OTU35	OTU17	-0.0397046	0.27
OTU1138	OTU212	-0.0397033	0.46
OTU88	OTU20	0.0396954	0.33
OTU24	OTU269	-0.0395917	0.4
OTU19	OTU1127	-0.0394922	0.26
OTU3	OTU40	0.0393356	0.28
OTU41	OTU31	0.0393246	0.3
OTU8	OTU1	0.0393105	0.32
OTU2	OTU22	-0.0392644	0.36
OTU36	OTU50	0.0391232	0.25
OTU6	OTU27	-0.0390265	0.34
OTU33	OTU12	0.0389812	0.4
OTU21	OTU15	0.0389641	0.36
OTU1	OTU30	0.0388642	0.33
OTU7	OTU30	0.0388298	0.35
OTU66	OTU29	0.0387309	0.19
OTU10	OTU80	0.0386953	0.3
OTU21	OTU133	0.0385338	0.31
OTU1	OTU88	-0.0384302	0.31
OTU8	OTU1127	0.0382423	0.32
OTU76	OTU15	0.0382402	0.28
OTU68	OTU15	-0.038208	0.34
OTU1003	OTU29	-0.0381906	0.27
OTU23	OTU43	0.0381397	0.32
OTU131	OTU36	0.0379829	0.28
OTU1	OTU36	0.0379362	0.48
OTU35	OTU675	-0.0377204	0.37
OTU7	OTU11	-0.0375758	0.39
OTU66	OTU15	-0.0374821	0.38
OTU19	OTU1040	-0.0373181	0.32
OTU58	OTU14	-0.0371003	0.31
OTU7	OTU19	0.0369576	0.3
OTU31	OTU11	-0.0368773	0.42
OTU4	OTU47	0.0368491	0.37
OTU1	OTU277	0.0368406	0.3
OTU31	OTU55	-0.03678	0.39
OTU7	OTU9	-0.0364459	0.34
OTU51	OTU30	0.0364299	0.28
OTU51	OTU1040	-0.0361502	0.34
OTU103	OTU247	-0.0361471	0.33
OTU1138	OTU269	-0.0361158	0.37
OTU8	OTU675	0.0359855	0.36
OTU89	OTU9	0.0359683	0.24
OTU22	OTU277	0.0359369	0.26
OTU6	OTU33	0.0358827	0.24
OTU36	OTU216	0.0358405	0.29
OTU20	OTU247	-0.0358398	0.42
OTU4	OTU41	0.0357374	0.34
OTU41	OTU29	0.0356877	0.28
OTU3	OTU23	0.0355255	0.31
OTU89	OTU247	-0.0354204	0.39
OTU1040	OTU14	-0.0352572	0.31
OTU11	OTU43	-0.0351581	0.37
OTU40	OTU50	0.0351359	0.38
OTU247	OTU80	0.0350653	0.2
OTU50	OTU247	0.0347856	0.31
OTU8	OTU41	0.0347799	0.34
OTU66	OTU68	-0.0347521	0.27
OTU22	OTU55	-0.0347091	0.42
OTU6	OTU51	0.0346922	0.45
OTU29	OTU49	0.034548	0.27
OTU41	OTU224	0.0344395	0.39
OTU47	OTU49	0.0343778	0.31
OTU29	OTU80	-0.034374	0.23
OTU49	OTU89	-0.034352	0.26
OTU41	OTU14	-0.03435	0.37
OTU29	OTU675	0.033893	0.33
OTU17	OTU15	-0.0338647	0.3
OTU2	OTU47	0.0337346	0.38
OTU1	OTU24	-0.033714	0.46
OTU12	OTU216	0.0335596	0.33
OTU2	OTU7	0.0333757	0.4
OTU36	OTU212	0.0333559	0.3
OTU277	OTU212	-0.0333484	0.34
OTU23	OTU9	0.032981	0.32
OTU1040	OTU80	-0.0329676	0.28
OTU5	OTU1003	-0.0328484	0.45
OTU6	OTU21	-0.0328445	0.34
OTU23	OTU269	-0.0326428	0.39
OTU1138	OTU277	0.0326022	0.36
OTU5	OTU19	0.0325689	0.34
OTU76	OTU43	0.0324493	0.19
OTU1	OTU29	0.0324197	0.33
OTU4	OTU50	-0.0323861	0.34
OTU10	OTU277	-0.0323415	0.33
OTU131	OTU68	-0.0323054	0.38
OTU20	OTU21	0.0322587	0.32
OTU9	OTU1127	0.0320949	0.34
OTU10	OTU131	-0.03203	0.4
OTU76	OTU333	-0.0320101	0.27
OTU29	OTU14	-0.032008	0.22
OTU1	OTU40	-0.0320045	0.47
OTU13	OTU76	0.0318874	0.33
OTU1003	OTU103	-0.031773	0.44
OTU131	OTU58	0.0317591	0.26
OTU35	OTU9	-0.0314899	0.41
OTU13	OTU216	0.0314575	0.36
OTU20	OTU49	0.0314505	0.37
OTU14	OTU43	0.0314481	0.3
OTU131	OTU33	-0.0313379	0.34
OTU24	OTU103	0.03118	0.34
OTU27	OTU212	-0.0310876	0.39
OTU66	OTU30	0.0309565	0.27
OTU31	OTU33	-0.0308592	0.3
OTU30	OTU247	-0.0305273	0.31
OTU47	OTU55	-0.0304933	0.33
OTU1	OTU43	-0.0304291	0.33
OTU277	OTU80	-0.0304137	0.35
OTU76	OTU277	0.0299997	0.22
OTU36	OTU43	0.0297893	0.33
OTU133	OTU1127	-0.0297373	0.38
OTU131	OTU333	-0.0296627	0.36
OTU7	OTU103	-0.0295822	0.4
OTU5	OTU22	-0.0294908	0.37
OTU35	OTU49	-0.0293016	0.39
OTU19	OTU1138	-0.0292838	0.37
OTU30	OTU80	-0.0292497	0.29
OTU47	OTU76	0.0291229	0.44
OTU13	OTU277	-0.0290376	0.28
OTU40	OTU14	-0.0289481	0.34
OTU1003	OTU216	-0.0289301	0.33
OTU41	OTU80	-0.0285254	0.4
OTU8	OTU89	0.0283401	0.31
OTU131	OTU19	-0.0282544	0.37
OTU66	OTU212	-0.0277627	0.36
OTU50	OTU17	-0.0277454	0.28
OTU5	OTU76	-0.0277381	0.37
OTU4	OTU33	-0.0276571	0.35
OTU51	OTU247	0.0274917	0.33
OTU131	OTU30	-0.0274607	0.4
OTU6	OTU11	0.0274411	0.44
OTU19	OTU76	-0.0274024	0.34
OTU88	OTU27	0.0273565	0.33
OTU55	OTU89	-0.027238	0.32
OTU6	OTU36	-0.0272209	0.3
OTU8	OTU706	0.0270324	0.41
OTU36	OTU14	-0.0268922	0.33
OTU5	OTU17	0.0265991	0.42
OTU36	OTU675	-0.0264235	0.36
OTU5	OTU36	-0.0264114	0.49
OTU66	OTU50	-0.0263531	0.42
OTU35	OTU133	-0.02631	0.38
OTU51	OTU68	0.0261578	0.43
OTU8	OTU29	0.0261441	0.35
OTU55	OTU14	0.0261036	0.3
OTU131	OTU216	0.026094	0.31
OTU35	OTU43	0.0260734	0.25
OTU51	OTU50	-0.0260027	0.3
OTU3	OTU35	-0.0259095	0.31
OTU55	OTU29	-0.0258659	0.37
OTU216	OTU14	-0.0257901	0.39
OTU1	OTU47	0.0257376	0.36
OTU1138	OTU29	0.0256955	0.39
OTU19	OTU216	-0.0256068	0.4
OTU89	OTU80	-0.0254789	0.25
OTU19	OTU269	0.025405	0.4
OTU7	OTU29	0.0253937	0.34
OTU55	OTU15	0.0253933	0.34
OTU35	OTU14	-0.0252766	0.37
OTU7	OTU68	0.025074	0.37
OTU47	OTU68	0.0249658	0.3
OTU51	OTU7	-0.024965	0.39
OTU36	OTU269	-0.0248983	0.34
OTU36	OTU23	0.0248563	0.36
OTU5	OTU47	0.0247849	0.33
OTU3	OTU103	0.0247008	0.36
OTU4	OTU22	0.0246448	0.42
OTU1	OTU31	-0.0245776	0.48
OTU68	OTU133	0.0245201	0.41
OTU19	OTU50	-0.0244359	0.52
OTU21	OTU212	0.0244358	0.44
OTU10	OTU333	0.0243551	0.51
OTU1003	OTU49	-0.0242654	0.44
OTU36	OTU133	0.0241763	0.41
OTU212	OTU80	-0.0241526	0.37
OTU31	OTU277	-0.0239192	0.24
OTU47	OTU9	-0.0237551	0.45
OTU40	OTU30	-0.0235911	0.4
OTU5	OTU33	0.0234807	0.43
OTU33	OTU216	0.0233965	0.41
OTU76	OTU68	0.0232978	0.26
OTU1003	OTU36	-0.0232898	0.38
OTU76	OTU21	0.0232828	0.3
OTU2	OTU68	-0.0232777	0.4
OTU29	OTU89	-0.0232303	0.3
OTU41	OTU21	0.0230883	0.43
OTU27	OTU247	-0.0230581	0.39
OTU51	OTU706	0.0228013	0.46
OTU216	OTU9	-0.0227577	0.43
OTU2	OTU17	-0.0225461	0.32
OTU8	OTU133	0.0224603	0.41
OTU7	OTU35	-0.02246	0.49
OTU22	OTU133	-0.0223227	0.45
OTU7	OTU1138	-0.0222865	0.37
OTU49	OTU133	0.0221721	0.33
OTU277	OTU1127	-0.0220984	0.42
OTU1003	OTU24	-0.0220353	0.45
OTU1003	OTU131	-0.0219982	0.43
OTU1	OTU434	0.0219333	0.48
OTU88	OTU14	0.0218626	0.29
OTU50	OTU434	0.0218433	0.33
OTU14	OTU1127	0.0218387	0.27
OTU224	OTU80	0.0217548	0.33
OTU20	OTU212	-0.0217528	0.45
OTU19	OTU89	-0.0214219	0.36
OTU7	OTU47	-0.0211985	0.39
OTU66	OTU55	-0.0211576	0.37
OTU3	OTU13	-0.0210773	0.41
OTU10	OTU9	0.020793	0.4
OTU19	OTU24	-0.0207007	0.47
OTU1003	OTU9	0.0206922	0.4
OTU68	OTU14	0.0206597	0.28
OTU27	OTU333	-0.0206494	0.4
OTU6	OTU31	-0.0205848	0.43
OTU212	OTU43	-0.0205722	0.34
OTU58	OTU30	-0.020474	0.42
OTU133	OTU216	0.0203145	0.38
OTU35	OTU216	-0.0202451	0.47
OTU216	OTU15	-0.0202119	0.48
OTU30	OTU15	-0.0201175	0.48
OTU21	OTU11	0.0200578	0.36
OTU3	OTU22	0.0200376	0.45
OTU41	OTU1040	0.0199924	0.5
OTU47	OTU133	-0.0199436	0.36
OTU1003	OTU1127	0.0198396	0.39
OTU24	OTU675	-0.0198202	0.38
OTU4	OTU11	0.0197346	0.34
OTU103	OTU30	0.0196963	0.36
OTU131	OTU103	0.0196848	0.41
OTU27	OTU43	0.0196621	0.37
OTU103	OTU50	0.0196204	0.34
OTU9	OTU675	-0.0195099	0.45
OTU27	OTU216	0.0194974	0.38
OTU13	OTU9	0.0192322	0.4
OTU277	OTU15	0.0192015	0.37
OTU277	OTU133	0.0191927	0.3
OTU2	OTU66	-0.0190345	0.38
OTU7	OTU23	-0.0190304	0.39
OTU17	OTU216	-0.0188293	0.47
OTU51	OTU19	0.0187596	0.52
OTU216	OTU212	0.0185365	0.36
OTU6	OTU19	-0.0185155	0.45
OTU9	OTU43	0.0185	0.5
OTU3	OTU131	0.0183272	0.44
OTU19	OTU47	0.0179557	0.29
OTU17	OTU333	0.0179185	0.31
OTU51	OTU20	-0.0178577	0.43
OTU4	OTU68	-0.0177802	0.41
OTU40	OTU247	0.0177729	0.42
OTU68	OTU1127	-0.0177222	0.34
OTU36	OTU89	0.0177208	0.38
OTU55	OTU17	0.0177193	0.48
OTU58	OTU49	-0.0174948	0.53
OTU66	OTU277	0.0174045	0.29
OTU103	OTU14	0.0173998	0.39
OTU3	OTU80	-0.0172714	0.36
OTU2	OTU131	-0.0172544	0.43
OTU7	OTU33	-0.017254	0.43
OTU2	OTU1003	-0.0172533	0.35
OTU1003	OTU43	-0.0172487	0.45
OTU58	OTU706	0.0169916	0.39
OTU41	OTU66	-0.0169623	0.57
OTU30	OTU14	-0.0168897	0.41
OTU6	OTU103	0.0167109	0.5
OTU5	OTU131	0.0164865	0.46
OTU21	OTU14	0.0164733	0.4
OTU2	OTU3	-0.0164285	0.41
OTU41	OTU30	-0.0162942	0.42
OTU88	OTU9	-0.0161152	0.52
OTU10	OTU1127	-0.0160371	0.45
OTU6	OTU29	0.0159947	0.31
OTU11	OTU706	-0.0159386	0.45
OTU76	OTU212	0.0158012	0.41
OTU30	OTU675	0.0157459	0.49
OTU3	OTU43	0.0152673	0.44
OTU6	OTU12	0.0152169	0.47
OTU7	OTU27	0.0151907	0.38
OTU76	OTU133	0.0151141	0.38
OTU7	OTU333	0.0151136	0.41
OTU1003	OTU23	0.0150115	0.42
OTU15	OTU212	0.014835	0.39
OTU24	OTU212	-0.0146337	0.44
OTU8	OTU131	0.0146319	0.36
OTU4	OTU43	-0.0144414	0.47
OTU50	OTU1127	-0.0144144	0.39
OTU41	OTU247	0.014292	0.36
OTU40	OTU55	-0.0142424	0.46
OTU36	OTU20	0.014191	0.37
OTU6	OTU43	0.0141544	0.51
OTU1003	OTU35	-0.0141402	0.51
OTU131	OTU1127	0.0141152	0.38
OTU277	OTU9	-0.0137837	0.46
OTU131	OTU224	0.0136546	0.4
OTU17	OTU133	-0.0136285	0.47
OTU7	OTU224	-0.0135919	0.44
OTU269	OTU80	0.0135687	0.4
OTU2	OTU29	0.0135644	0.55
OTU76	OTU9	0.0135475	0.32
OTU10	OTU1040	0.0135071	0.44
OTU13	OTU11	-0.0133543	0.49
OTU41	OTU15	0.0133236	0.47
OTU3	OTU216	-0.0131519	0.44
OTU133	OTU434	0.0129726	0.45
OTU277	OTU706	0.0127634	0.41
OTU1	OTU20	0.0127135	0.46
OTU30	OTU706	0.0125782	0.41
OTU1	OTU21	-0.0124668	0.5
OTU33	OTU103	0.0124189	0.32
OTU58	OTU1040	-0.0122736	0.41
OTU333	OTU9	0.0121146	0.41
OTU11	OTU675	0.0120042	0.44
OTU6	OTU133	-0.0119791	0.48
OTU131	OTU1138	-0.0119747	0.36
OTU216	OTU89	-0.0119705	0.42
OTU51	OTU11	-0.0119502	0.44
OTU36	OTU11	0.0119079	0.48
OTU19	OTU9	0.0118251	0.43
OTU277	OTU89	-0.0117991	0.36
OTU41	OTU1138	0.0117931	0.45
OTU8	OTU58	-0.0116016	0.48
OTU2	OTU212	0.0115291	0.51
OTU1138	OTU133	-0.0113722	0.42
OTU4	OTU51	0.011365	0.54
OTU3	OTU68	0.0112972	0.38
OTU27	OTU269	0.0112823	0.4
OTU12	OTU706	-0.0111862	0.42
OTU17	OTU14	-0.0111466	0.37
OTU7	OTU277	-0.0111248	0.43
OTU277	OTU224	0.0110717	0.52
OTU131	OTU21	-0.010924	0.38
OTU4	OTU19	0.0108836	0.39
OTU11	OTU89	-0.0106642	0.51
OTU47	OTU706	-0.010594	0.44
OTU51	OTU9	-0.0104709	0.4
OTU58	OTU80	0.0103599	0.33
OTU22	OTU9	0.0102756	0.43
OTU89	OTU1127	-0.0102644	0.47
OTU36	OTU76	0.0102038	0.49
OTU88	OTU89	0.0101633	0.3
OTU58	OTU17	0.0101165	0.4
OTU1	OTU50	0.00999328	0.43
OTU29	OTU434	0.00997064	0.37
OTU33	OTU706	-0.00979378	0.55
OTU24	OTU14	0.0097255	0.37
OTU1	OTU9	0.00968701	0.42
OTU1	OTU103	0.00968175	0.52
OTU11	OTU269	0.00960281	0.4
OTU36	OTU19	-0.0095603	0.49
OTU5	OTU55	0.00955435	0.35
OTU2	OTU50	-0.00943875	0.5
OTU33	OTU247	0.0093663	0.52
OTU133	OTU11	-0.00931634	0.43
OTU66	OTU133	-0.00928002	0.47
OTU216	OTU1127	-0.00921305	0.47
OTU269	OTU1127	0.00921256	0.45
OTU29	OTU17	-0.00909382	0.46
OTU3	OTU20	0.00907052	0.44
OTU51	OTU333	0.00890128	0.48
OTU1003	OTU20	0.00887708	0.53
OTU2	OTU33	-0.00885004	0.43
OTU277	OTU21	-0.00881792	0.55
OTU1138	OTU58	0.00875242	0.36
OTU66	OTU9	0.00874122	0.36
OTU8	OTU17	-0.00870297	0.49
OTU15	OTU14	0.00869264	0.37
OTU216	OTU706	-0.00866014	0.48
OTU4	OTU29	0.00855932	0.45
OTU50	OTU21	0.00855325	0.46
OTU51	OTU76	-0.00851537	0.49
OTU103	OTU29	0.00844592	0.37
OTU14	OTU675	0.00842418	0.42
OTU33	OTU212	0.00841358	0.49
OTU6	OTU30	0.00833992	0.46
OTU3	OTU21	-0.00831594	0.51
OTU33	OTU333	-0.00825719	0.5
OTU55	OTU224	0.00824783	0.5
OTU1	OTU27	-0.00807984	0.41
OTU51	OTU80	0.00781811	0.44
OTU3	OTU1127	0.00777169	0.52
OTU2	OTU434	0.00774705	0.5
OTU58	OTU9	0.00766315	0.42
OTU4	OTU212	0.0076382	0.53
OTU19	OTU30	-0.00750583	0.5
OTU1	OTU11	0.00728161	0.56
OTU434	OTU216	-0.00719698	0.52
OTU58	OTU247	0.00717854	0.48
OTU277	OTU1040	0.00712823	0.42
OTU277	OTU49	-0.00708859	0.45
OTU22	OTU36	-0.00685373	0.43
OTU49	OTU212	-0.00680226	0.49
OTU6	OTU40	-0.00649655	0.44
OTU2	OTU15	0.00647947	0.48
OTU3	OTU55	-0.00642679	0.44
OTU269	OTU43	-0.00632392	0.43
OTU41	OTU269	0.00629837	0.43
OTU1	OTU68	-0.00610081	0.48
OTU76	OTU224	0.00606852	0.52
OTU20	OTU43	0.00598896	0.45
OTU4	OTU133	-0.00571647	0.47
OTU76	OTU50	-0.00562799	0.52
OTU24	OTU706	-0.00554605	0.46
OTU103	OTU133	0.00550831	0.45
OTU277	OTU23	-0.00547645	0.48
OTU6	OTU1003	0.0053464	0.41
OTU13	OTU269	0.0052782	0.44
OTU277	OTU675	0.00525905	0.41
OTU68	OTU706	-0.00513669	0.45
OTU3	OTU15	0.00511092	0.45
OTU36	OTU66	0.00497652	0.5
OTU8	OTU1040	-0.00496842	0.45
OTU50	OTU706	0.00494621	0.51
OTU6	OTU20	0.0047369	0.47
OTU33	OTU675	0.0047279	0.43
OTU8	OTU76	0.00470172	0.53
OTU277	OTU269	0.00468025	0.44
OTU9	OTU14	-0.00459109	0.59
OTU76	OTU30	0.0045321	0.45
OTU3	OTU49	0.00415794	0.43
OTU1003	OTU50	-0.00408928	0.42
OTU131	OTU1040	-0.00408524	0.46
OTU103	OTU35	-0.00393006	0.52
OTU47	OTU675	-0.00388236	0.48
OTU17	OTU89	0.00353353	0.48
OTU1003	OTU76	-0.00350757	0.56
OTU33	OTU21	-0.00350681	0.58
OTU51	OTU17	0.00346642	0.38
OTU7	OTU50	0.00338457	0.5
OTU216	OTU80	0.00332161	0.51
OTU6	OTU76	0.00323742	0.48
OTU15	OTU80	0.00320723	0.43
OTU2	OTU55	-0.00319028	0.49
OTU22	OTU20	-0.00317363	0.41
OTU7	OTU31	0.00308011	0.44
OTU36	OTU247	0.00299408	0.38
OTU88	OTU55	0.00298781	0.53
OTU36	OTU9	-0.00289896	0.61
OTU131	OTU66	0.00286811	0.47
OTU277	OTU20	0.00259106	0.5
OTU131	OTU43	-0.00256329	0.56
OTU7	OTU24	0.00253474	0.48
OTU1003	OTU80	0.00225448	0.52
OTU1003	OTU19	-0.00197594	0.5
OTU1003	OTU21	-0.00191017	0.43
OTU103	OTU20	0.0018921	0.45
OTU19	OTU21	-0.0018882	0.46
OTU33	OTU88	-0.00172975	0.57
OTU6	OTU47	0.00167011	0.44
OTU40	OTU15	-0.00163382	0.56
OTU2	OTU4	0.00158134	0.53
OTU5	OTU58	-0.00137694	0.5
OTU55	OTU333	0.00136858	0.5
OTU35	OTU21	-0.00132084	0.53
OTU33	OTU133	-0.00129032	0.5
OTU6	OTU333	-0.000977511	0.54
OTU51	OTU36	-0.000630796	0.47
OTU23	OTU247	0.000624098	0.47
OTU7	OTU66	0.000597079	0.47
OTU36	OTU40	0.000376257	0.43
OTU2	OTU1127	-0.000134755	0.48
OTU22	OTU58	-0.000115537	0.44
OTU17	OTU9	8.59582e-05	0.43
OTU55	OTU434	-7.67693e-05	0.66
